# Supplementary material for: New Phylogenetic Groups of Torque Teno Virus Identified in Eastern Taiwan Indigenes
Source: PLoS One. 2016 Feb 22;11(2):e0149901. doi: 10.1371/journal.pone.0149901 (PMC4762681; doi:10.1371/journal.pone.0149901)
Supplement: S1 Appendix — A list of TTV isolates that included in phylogenetic analysis. (XLS) [file pone.0149901.s005.xls]

## Sheet: Sheet1
Accession No.	Labels	Group
AB017610	TA278	1
AB017613	TUS01	3
AB025946	SANBAN	3
AB026345	TRM1	1
AB026346	TK16	1
AB026347	TP1-3	1
AB028668	TJN01	3
AB028669	TJN02	3
AB030486	JaCHC2c	1
AB030487	JaCHCTC19	1
AB030488	JaBD89	1
AB030489	JaBD98	1
AB037926	CH65-1	(3)	Tentatively classiication
AB038619	san-IR1031	3
AB038620	san-S039	3
AB038621	yon-KC009	4
AB038622	yon-LC011	4
AB038623	yon-KC186	4
AB038624	yon-KC197	4
AB041007	VT416	1
AB041957	pt-TTV6	(1)	Tentatively classiication
AB049607	CH65-2	Outliner
AB049608	CH71	(3)	Tentatively classiication
AB054647	Kt-08f	2
AB054648	Kt-10f	2
AB059352	D_Jp	3
AB059353	H_Jp	3
AB060592	SAa-39	3
AB060593	SAa-38	3
AB060594	SAa-10	3
AB060595	SAj-30	3
AB060596	SAf-09	3
AB060597	SAa-01	3
AB064595	CT23F	4
AB064596	CT25F	4
AB064597	CT30F	4
AB064598	CT43F	4
AB064599	JT03F	4
AB064600	JT05F	4
AB064601	JT14F	4
AB064602	JT19F	4
AB064603	JT41F	4
AB064604	CT39F	5
AB064605	CT44F	5
AB064606	JT33F	5
AB064607	JT34F	5
AB050448	TYM9	3
AF079173	TTVCHN1	1
AF116842	BDH1	1
AF122913	GH1	1
AF122914	JA20	1
AF122915	JA9	1
AF122916	JA1	1
AF122917	JA4	1
AF122918	JA2B	1
AF122919	JA10	1
AF122920	US35	1
AF122921	US32	1
AF129887	TTVCHN2	1
AF247137	TUBP	3
AF247138	T3BP	1
AF261761	PMV	2
AF298585	P/1C1 (P1C1)	1
AF345521	TCHN-G1	3
AF345522	TCHN-E	(1)	Tentatively classiication
AF345523	TCHN-C1	(1)	Tentatively classiication
AF345524	TCHN-D1	5
AF345526	TCHN-A	(3)	Tentatively classiication
AF345527	TCHN-C2	3
AF345528	TCHN-F	3
AF345529	TCHN-G2	3
AF348409	TCHN-B	3
AF351132	TWH	1
AF371370	L03	3
AF435014	KAV	2
AJ620212	tth6	2
AJ620213	tth10	2
AJ620214	tth11g2	2
AJ620215	tth18	2
AJ620216	tth20	2
AJ620217	tth21	2
AJ620218	tth3	1
AJ620219	tth9	1
AJ620220	tth16	1
AJ620221	tth17	1
AJ620222	tth25	1
AJ620223	tth26	1
AJ620224	tth27	1
AJ620225	tth31	1
AJ620226	tth4	3
AJ620227	tth5	5
AJ620229	tth29	5
AJ620230	tth7	5
AJ620231	tth8	5
AJ620232	tth13	5
AJ620233	tth19	5
AJ620234	tth22g4	5
AJ620235	tth23	5
AM711976	sle1957	1
AM712003	sle1931	1
AM712004	sle1932	1
AM712030	sle2057	1
AM712031	sle2058	1
AM712032	sle2072	1
AM712033	sle2061	1
AM712034	sle2065	1
AX025667	SENVA	3
AX025677	SENVB	3
AX025718	SENVC	3
AX025730	SENVD	3
AX025761	SENVE	3
AX025822	SENVF	3
AX025830	SENVG	3
AX025838	SENVH	3
AX781362	tt32b8	5
AY026465	L01	5
AY026466	L02	1
AY072045	cSENVD	3
AY183662	cSENVH	3
AY206683	cSENVH2	3
AY264849	cSENVD_BJ2	3
AY449524	SENV5A	3
AY666122	HEL32	1
AY823988	2h	3
AY823989	3h	(3)	Tentatively classiication
DQ186994	P601	3
DQ186995	P605	3
DQ186996	BM1A-02	3
DQ186997	BM1A-09	3
DQ186998	BM1A-13	3
DQ186999	BM1B-05	5
DQ187000	BM1B-07	5
DQ187001	BM1B-11	5
DQ187002	BM1B-14	5
DQ187003	BM1B-08	5
DQ187004	BM1C-16	5
DQ187005	BM1C-10	5
DQ187006	BM1C-18	5
DQ187007	BM2C-25	5
DQ361268	ViPi04	2
EF538879	CSC5	5
EU305674	LTT6	2
EU305675	LTT7	3
EU305676	LTT10	3
FJ392105	TW53A25	6	This study
FJ392106	TW53A28	6	This study
FJ392107	TW53A27	6	This study
FJ392108	TW53A29	6	This study
FJ392109	TW53A32	6	This study
FJ392110	TW53A34	6	This study
FJ392111	TW53A35	6	This study
FJ392112	TW53A39	6	This study
FJ392113	TW53A26	6	This study
FJ392114	TW53A30	6	This study
FJ392115	TW53A31	6	This study
FJ392116	TW53A36	3	This study
FJ392117	TW53A37	7	This study
FJ426280	SIA109	3
FR751463	HD14a	4
FR751472	HD15a	5
FR751476	HD16a	3
FR751488	HD17	1
FR751489	HD18a	3
FR751491	HD19	3
FR751492	HD20a	(3)	Tentatively classiication
FR751498	HD21	3
FR751499	HD22	3
FR751500	HD23a	1
FR751506	HD24a	1
GU797360	BIS8-17	5
HM224451	L1984	3
JN980171	TPK01	2
KJ082064	Hebei-1	7
