# Supplementary material for: New Phylogenetic Groups of Torque Teno Virus Identified in Eastern Taiwan Indigenes
Source: PLoS One. 2016 Feb 22;11(2):e0149901. doi: 10.1371/journal.pone.0149901 (PMC4762681; doi:10.1371/journal.pone.0149901)
Supplement: S1 Alignment — (FAS) [file pone.0149901.s006.fas]

>SENV_5A
AAGCTAGTACTGACTCAATGGAACCCCAGCACTGTCAGACGCTGCAATATCAGGGGCATAATACCCCTTATCATGTGCGGGGCA---------AACACTGCCAGTTTTAAC---TATGGCATGCACAGCGACGACAGCACTCCTCAG------------CCAGAGAAATTTGGGGGCGGC---ATGAGCACAGTGACTTTTAGCCTATATGTACTGTATGACCAGTTCACCAGACACATGAACAGGTGGTCGTACCCCAACGACCAGCTAGACCTCGCCAGATACAAAGGCTGCTCTTTTAAAATGTACAGACACCCCACAACTGACTTTATACTGACTTATGACAACAATCCCCCCATGAAAAACACTATATACAGCTCTCCTAACACGCACCCAGGCATCCTCATGCAACAGAAACACAGAGTACTAATACCCAGCTGGCTCACCTTTCCTAAAGGCAGAAAATATGTAAAGGTTAAAATACCTCCACCT---AAGTTATTTGAAGACCACTGGTACACTCAGCCTGACTTATGCAAAGTACCGCTCGTTACTTTGCGGTCAACCGCAGCTGACTTCAGACATCCGTTCTGCTCACCACAAACGAACAACCCTTGCACCACCTTCCAGGTGTTGCGAGACAAGTACAAC---GAATACCACACAGGCTGGTTTTCACCAGTATTTATAGGCCCAAACAGA------CACAACATACAATTTAAAACAGCATACATGGATGTTACATACAACCCTCTAAATGACAAAGGTCAATTTAACAGAGTATGGTTCCAATACAGCACTAAACCTACAACAGAGTTTAACCCTATG---------CAATGCAAATGTGTATTAGAAAACATCCCACTGTGGTCAGCTTTATTTGGCTACAGTGAATATGTAGAAAGCCAACTAGGCCCCTTTCAAGACCATGAAACAGTAGGCCTAGTAGTAATACAGTGCCCC---TACACAATGCCATCACTATATGACAAAGAC------AAAAAAGACATG------GGCTACATATTCTATGACACAAACTTTGGCAATGGAAAACTGGGCAATGGCAGCGGCCAGGTGCCCAGATACTGGCAACAGAGATGGTACCCCATACTCAAAAGACAAAAACAAGTAATGAATGACATCTGCAAGACTGGACCTTTCAGCTACAGAGACGAACTG---CTTCAGGTGGACTTGGCAGCCTCTTACACCTTCAGATTTAACTGGGGGGGCGACTTACTCTACCACCAGGTCATCAAAAACCCGTGCGACTCCTCAGGACTGGCACCCACCGACTCCGGTAGATTCAAGCGGGACGTACAAGTTGTTAGCCCGCTCACCATGGGTCCCAGACTCCTCTTCCACTCGTTTGACCAAAGACGGGGGTTCTTTACTGAAAGAGCTATCAAACGAATGCATGATGAACAAATTGATGTTCCAGACTTTACACAACAGCCT------AAAATCCCCCGCATTTTCCCACCA
>H_Jp
AAGATAGTACTGACTGAGTGGAACCCAGCTAAAGTTTGGAGATGTACCATTAATGGGGTACTACCCATGATCTTGTGCGGGGGA---------GGACGCTCTGGCTTCAAT---TACGCACTGCACAGCGACGACTAGACGGTACAAAATCCCCTTGGCCAAAACCCCCACCGGGGCGGC---ATGTGCACAGTGACATTTAGCCTACAGGTGCTCTATGACCAGTACCAGAGGTTTATGAACAAGTGGTCGTACTCCAACGACCAACTAGACCTAGCCAGATACTTTGGCTGCACCTTCTGGTTCTACAGACACCCAGAGGTGGATTTTCTAGCTCAATTTGACAACGTTCCCCGAATGAAAATGGACGAGAACACACCCCCTAACACTCACCCAACATTTCTACTACCAAACAAACACAGGGTTAAAATCCCCAGCTTTAAATCCAAGCCTTTTGGGAGAAAAAAAGTTAGAGTAACAGTGGGGCCCCGG---AAACTGCTTGAAGACAAGTGGTACAGCCAGCATGACTTGTGTAAGGTTGCCCTAGTCAGTTGGGGGTTAACCGCAGCTCACTTCAGGTTTCGGTTCTGCTCACCACAAACTGACAACCGTTGCTACACCTTCCAGGCATTGCATGAAGACTATTAC---GAATATCACCTAGGCTGGTACTCAAATATATTTATAGGCATCCTCAGA------CACAACCTAGCATTCGGAACAGCATACATTGACATTACCTACAACCCGATTACAGTCAAAGGAGAAGGTAACATAGGGAGGTTCCAATATGCCACCAAACGTACCACACACTACATAGAATGC---------CAGGCAAAATGCACTATCAAAGACATAGCCCTATATGCTGCTTTTTATGGCTACGAAGACTACATCCAAAGAACACTAGGCCCCTACCAAGATGTAGAAACTCTGGGTATAATTTGTGTTAAGTGTGCC---TACAGAGATCCCCCTCTAGTTGACAAATCTGCAGATAAAAAACACTGG------GGCTATGTATTCTACGACGCACACTTTGGCAACGGAAAGACCCCAGAGGGACTGGGACAAGTGCAGCCTTACTGCATGCAAAGATGGAGACCTTATGTACAGTACCAAAAAGACACTATGAACAAGATAGCCAGATCGGGACCGTTCTGCTACAGAGACGAGACG---CCTTCCATCACTCTGACTGCCGGGTACATGTTTCGTTTTAACTCGGGGGGCGACTCTATATTTCCACAGTTTATTAAAAAGCCCTGCCCAGACAGTGGGGTACGACCT---TCATCCAGTAGAGAGCGTCGCTCAGTACAAGTCGTTAGCCGGCTCACAATGGGGCCAGAATACATATTCCACCGGTGGGACTGGCGACGGGGCTTCTTTAATCAAAAAGCTCTCAAAAGAATGCTTGAAAAATCAATTAATGATGCAGAGTATTCAACACGCCCA------AAAGTCCCTCGATGGTTTACCCCA
>SENVA
AAACTTTACTTGACTCAGTAGAACCCGCCTATAGTAAAACGCTGCTTTATCAAGGGGGCTCTGCCCCTTATCCTGTGCGGGTCT---------CCCAGAGCAAACATGAAC---TATGCCATGCACTGCGAAGACAGCACCCCGCAG------------CCAGAACCTTTCGGGGGCGAC---ATGTCCACAATAACTTTCAGCCTGCTGGTACTATACGACCAGCACGAGAGACACCTTAACAGGTGGACGTTCCCCAACGACCAGCTAGACCTGGTGAGGTACAAACACACCAGGTTTAAATTTTACAGAAGCAAAGACACTGACTTTATAGTTACCTTTAACATAAAGCCTCCCATGAAAATGAACGAGACTACCTCACCGAACGCGCACCCGGGCATGCTAATGCAGATGAAACACAAAATACTCGTGCCCAGCTTTCAAACTAGACCCGGGGGGCGCAGATACGTGTCTGTAAAGATAGGGCCCCCC---AAACTGTTTGAAGACAAGTGGTACCCACAGGCAGACTTTTGCAAGGTTCCCCTTGTCAGTTTAACCGCAACCGCAGCTGACTTCAGACATCCGTTCTGCTCACCACAAACGAACAACCCTTGCACCACCTTCCAGGTGTTGCGAGAACAGTACAAC---GAATATCACCTGGGCTGGTTCAGTCCCATATTCATAGGCCCCAACAGA------TACAACACCCAGTTTCGCCCCGCATACTATGATGTTACCTACAACCCCTTTAATGACAAGGGCAAAGGTAACATAATCTGGTTTCAGTACCTAACAAAACCAGACACAGAGTTCGACCCCCTT---------CAGTGCAAGTGTGTCATTGAAGACATCCCACTGTGGGCGGCCTTCTTTGGCTACCCAGACTACATAGAGAGCCAGCTAGGCCCCTTCCAAGACCACGAGACAGTAGGCATAGTGTGTTTCATATGCCCA---TACACAGTTCCCCCCATGTACAAACCAGGC------AAGCAACAAATG------GGCTACGTATTCTATGACACTAACTTTGGAAACGGAAAGATGCCCTCCGGACTGGGACAGATACCCGTATACTGGCAGAGCAGGTGGCGACCGTACCTAAAATGGCAGCTACAAGTAATGAATGACATTTGCAAGACGGGACCGTTTTCATACAGAGACGAACTG---AAGCAGGCGCAGCTGTGTGCCATGTACAGTTTTAAATTCCTATTTGGGGGCGACTTACTGTATCCACAGATCATTAAAAACCCCTGTGGAGACTCCGGAGTGCCCTCC---AGTCCCGGTAGACAGCCTCGCAGCGTACAAGTCACGAACCCGCTCTCCATGGCCCCCCAGTTCATCTTCCACAAATTTGACACCAGACGTGGGTTCTATAGCTCAGCTTCTCTCAAAAGAATGCTTCAAAAACCAACAGATGATGAACTCTATCTTAAAAAACCA------AAATTCCCTCGCTTGCTTACAGCC
>SENVB
AAACTGACTCTGACTATGTGGAACCCAAACATAGTGAGGAGATGCAACATAAAGAGAGGGCTGCCTCTACTACTGTGTAGAGAG---------AACAGAGCAGCATTTAAC---TATGCCTACCACTCAGAGGACTACACAGAGCAG------------CCATTCCCCTACGGTGGAGGA---ATGAGCACCACCACATTCTCACTCAGGGCCCTGTACGACCAGTACACAAAGCACATGAACAGATGGACGTTCTCAAACGACCAGCTAGACCTGGCCAGATACAGAGGCTACAAATTCAGGTTCTACAGACACCCCACCTGTGACTTTATAATACACTACAACCTAATTCCTCCTCTAAAAATAAACCAGTTCACCAGTCCCAACACTCACCCGGGGCTCCTTATGCTAACAAAACACAAGATAATAATACCCAGCTTCTTAACAAGACCAGGGGGTCGCAGATTCGTAAAGATAAAACTGCCCCCCCCT---AAGCTCTTTGAAGACAAGTGGTACACTCAGCAGGACTTGTGCAAACAACCGTTAGTGACTCTAACCGCAACCGCAGCTTCCTTGCGGTATCCGTTCTGCTCACCACAAACGAACAACCCCAACTGTACCTTCCAGGTACTGCGCAAGAACTACAAC---GAATACCATGCAGGCTGGTTCAGTAACATATTCATAGGCCCCAACAGA------TACAATCTACAGTTCCAAACAGCATATGTAGACACCACATACAATCCACTTAATGACAAAGGAAAGGGCAACAAGATGTGGTTCCAGTACCACAGCAAAGTAAACACAGACCTCAGAGACAGAGGC---------ATCTACTGCCTACTAGAAGACATGCCCCTGTGGGCCATGACCTTTGGATACAGTGACTATATCAGCACACAACTAGGCCCAAACGTGGACCACGAGACTCAAGGCCTAGTGTGCATGATCTGTCCC---TACACCGAGCCCCCCATGTATGACAAAACT------AACCCAAACAGT------GGCTACGTAGCATATGACACAAACTTTGGAAATGGAAAGATGCCCTCAGGAAGGGGCCAGGTTCCAGTATACTGGCAGTGCAGATGGAGGCCCATGCTGTGGTTCCAGCAACAAGTACTTAATGACATCTCAAAGAGCGGACCGTACGCATACAGAGACGAACTG---AAAAACTGTTGCCTGACTGTATACTACAACTTCATTTTTAACTGGGGGGGCGACATGTATTACCCGCAGGTCATTAAAAACCCCTGCGCAGACAGCGGACTCGTTCCC---GGTACCAGTAGATTCACTCGAGAAGTACAAGTCGTTAGCCCGTTGTCCATGGGGCCTCAGTACATCCTCCACCTCTTCGACCAAAGACGCGGGTTCTTTAGTTCGAACGCTCTTAAAAGAATGCAACAACAACAAGAATTTGATGAGTCTTTTACAGTCAAACCT------AAGCGACCCAAACTTTCTACAGCC
>SENVC
AAAATAGTACTAACTCAGTGGAACCCCGCCAAAGTGCGAAGGTGCACCATATCGGGGGTCCTGCCCATGGTCCTATGCGGCGCG---------GGCAGGTCAGGGTTTAAC---TATGGACTGCACAGCGACGACCTGACTGTACAGAAACCCCTTAACCAGAACCCCCACGGGGGAGGC---ATGAGCACAGTGACTTTCTCTCTCAAAGTGCTCTATGACCAGTACCAGAGATTCTTAAACAAGTGGTCTTACCCCAACGACCAGCTAGACCTGGCCAGATACAAGGGCTGCAAATTCATCTTCTACAGACACCCAGAGACAGACTTTGTAGTTCAGTATGACAATGTTCCCCCCATGAAAATGGATGAGTTTACAGCCCCTAACACTCATCCCAGCTTGCTGCTACAGGCCAAACACAGACGCAAAATCCCCAGTTTTAAAACCAGGCCTTTTGGTAAAAAGGCAGTCGCCATTAGAGTGGGGCCTCCT---AAACTATTTGAAGACAAGTGGTACCCCCAGTCAGATCTGTGCAAGGTGCCCCTTGTCAGTTGGCGAGTGACCGCAGCTGACTTGCGGTTTCCGTTCTGCTCACCACAAACTGACAACCCTTGCTTCACCTTCCAAGTATTACATGAAGAGTATTAC---GAGTACCACCTAGGATGGTACTCTAACATTTTTATAGGCAACCTGAGA------CACAATTTAGCATTCAGGCCAGCATACATAGATGTAACCTATAACCCCATAGTAGACAAAGGCCTGGGAAACCACATATGGTTTCAGTACCTCACAAAGCCCACCACTGAGCTAGTAGAAGCC---------CAGGCAAAGTGCCACATCCAGGACCTGCCCCTATACGCCATGACCTTCGGGTACGAGGACTACCTCCAGAGAACACTAGGCCCCTTCCAAGATGTAGAGACCGTAGGCATAATTTGCTTCATATGCCCT---TACACAGAACCGCCCTGCGTTAACAAAAACGAGGGCAAAAAGAACTGG------GGCTACGTGTTCTATGACACACACTTTGGCAACGGCAAGACCCCGGAGGGACTGGGCCAAGTACACCCTTACTGGATGCAGAGATGGAGACCCGTGTCCCAGGTGCAAAAAGAGACTCTAAACAAAATTAGCAGGACCGGACCGTTCAGCTACAGAGACGAGCAC---CCTAGCGTGACGCTGACCGCGAAGTACAAGTTCTACTTTAACTGGGGGGGCGACTCTATATTTCCACAGATTATTAAAAACCCCTGTCCAGACAACAGCCTGCGTCCC---GGCGGCCATAGAGAGCCTCGCTCAGTACAAGTCGTTAGCCCGCTCACAATGGGACCGCAATACCTCTTTCACTCCTGGGACTGGCGACGGGGGTTCTTTAATCCAAAAACTCTCAAAAGAATGCTTGAAAAACCAGATGATGATGCAGAGTATCCAACAGGTCCA------AAAATCCCTCGATGGGTACCCGCT
>SENVE
AAACTAGTACTGACTCAGTGGCAGCCCGCCATAAGACGCAAGTGTGTTATAAAGGGTGTACTACCTCTAGTGTGGTGCGGCTAC---------CTCCGCAGTGGCAGAAAT---TATGCCCTGCACTCAGACGATACAGTAAAACAAGGGGAG------------CCCTTTGGAGGGTCC---CTTAGCACCACATCTTTTAACCTAAGAGTACTGTATGACCAGCATCAGAGAGGACTGAACAGGTGGACGTTCCCCAATGATCAGCTAGACCTGGCCCGATACAAGGGGTGCAAATTCACCTTTTACAGAAACAAAATGACTGACTTTATAGCCCAGTATGACATAGTTGCTCCCTACGCACTAGACAGGAACAGCAGCCCCTCTTACGCCCCGGGAATCATGATGCAGGCCAAAAACAAAATCCTGATTCCCAGCTACAACACTAGACCCAGGGGTCGCCAAAAAATTAGTGTTAAAATACCACCCCCC---AAACTGTTTGTAGATAAGTGGTACTCACAAGAGGACCTATGTTCCGTTAATCTTGTGTCACTTGCGGTTTCTGCGGCTGACTTTGTACATCCGTTCGGCTCACCACAAACTGACAACCCTTGTGTAACTTTCCAAGTGTGCGAGAGCTTCCTCAAT---GAATACCACTTAGGCCTATTTAGTCCCATATTTATAGGACCCACCAGA------ACATCAAACTTATTTCCAGCAGCATACTTTGACTGCACATATAACCCTCTAAATGACAAAGGAGTAGGCAACCACGTATGGTTTCAGTACAACAGCAAGGCAGATACACAGATGGCCACAACAGGA---------CTTTACTGCCACATAGAAGACAAACCCCTCTGGGCCGCCCTGTATGGCTATGAAGACTTTGTAGAGTCAGTCCTAGGCCCCAATGTAGATGCAGAATCAGTAGGCCTTGTAATAGTTATATGCCCT---TATACTATACCTCCACTATATGACAAAAAG------AATCCAAACATG------GGGTGGATATTTTATGACACAAAATTTTGCAATGGCAAGTGGCTAGATGGCAGGGGACACATCCCAGTATACTGGCAGACCCGCTGGCGCCCCGAAATGATGTTCCAACACGAAGTTATCAGAGACATTGTTCAGACCGGACCGTTTAGCTACAAGGACGAACTA---AAAAACTCTGTACTGGTAGCCAAATACAAATTCTACTTTACATGGGGCGGTAATATGGTGTCCNAACAGAGCATCAGAAACCCTTGCAAGACGGACGGACACGACTCCCAC---TCCGGTAGATACCCTAGAGACGTACAAATTGTTGACCCGCTTACCATGGGACCCCGCTGGGTATTCCACCCCTGGGACTGGAGACGGGGCTATGTTAGCGAGCAAGCTCTCAAAAGAGTGTCAGAAAAACCTCTCGACTATGAAGGGTATTTTAAAAAGCCA------AAGAGACCTAGAATTTTCCCTTCT
>SENVF
AAGCTAGTACTGACTCAGTGGAACCCTAACAATGTCANNCGGTGCTCCATAAAGGGTATAATCCCCCTTATAATGTGCGGGGCT---------GACACCGCCAGTTTTAAC---TATGGAATGCACAGCGACGACAGCACCCCTCAG------------CCAGAAAAATTCGGGGGAGGA---ATGAGCACAGTAACTTTCAGCTTATATGTACTCTATGACCAATACACCARACACATGAACAGGTGGTCGTACCCCAACGACCAGCTAGACCTTGCCAGATACAAGGGCTGCTCATTCAGACTGTACAGACACCCCACAACTGACTTTATACTGCAATATGACAACAATCCTCCCATGAAAAACACTATACTTAGCTCTCCAAACACGCACCCAGGCATGTTAATGCAACAGAGACACAAAATACTTGTCCCTAGCTGGCAAACTTACCCCAGGGGTAGAAAATACGTTAAAGTAAAGATACCCCCACCT---AAGTTATTTGAAGACCACTGGTATACTCAGCCTGACTTATGCAAAGTTCCGCTCGTTACTCTGCGGTCAACCGCAGCTGACTTCAGACATCCGTTCTGCTCACCACAAACGAACAACCCTTGCACCACCTTCCAGGTGTTGCGAGAGAACTATAAC---GAATACCACACAGGCTGGTTCTCACCAGTATTTATAGGCCCATCTAGA------CACAACATACAGTTTAGAACAGCATACATGGATGTTACTTATAATCCACTAAATGACAAAGGCCAATTTAACAAAGTATGGTTTCAATACAGCACAAAACCAAACACAGACTTTAATTCCACA---------CAGTGCAAATGTATAATAGAAAACATTCCACTGTGGTCAGCTCTTTTTGGCTACAGTGAATATGTAGAGAGCCAACTAGGCCCCTTTCAAGACCATGAAACAGTAGGCCTAGTAATAGTACAGTGCCCT---TACACAGTACCTGCCATGTACAACAAAGAG------AAGCCCCTAATG------GGCTATATATTCTATGACACAAACTTTGGCAATGGAAAACTGGGCAATGGCAGTGGCCAGGTGCCCAGATACTGGCAGCAGAGGTGGTACCCAATACTGAAAAGACAGAAACAAGTAATGAATGACATCTGCAAGACTGGACCTTTCAGCTACAGAGACGAACAG---CTTCAGGTGGACTTGGCAGCCTCTTACACTTTCAGATTTAACTGGGGGGGCGACTTACTCTACCACCAGGTCATCAAAAACCCGTGCGACTCCTCAGGACTGGCACCCACCGACTCCGATAGATTCAAGCGGGACGTACAAGTTGTTAGCCCGCTCACCATGGGTCCCAGACTCCTCTTCCACTCGTTTGACCAAAAACGGGGGTTCTTTACTGAAAGAGCTATCAAACGAATGCATGATGAACAAATTAATGTTCCAGACTTTACACAGCAACCT------AAAATCCCCCGCATTTTCCCACCA
>SENVG
AAGCATGTACTGACTCAATGGAACCCACCCTTTGTCAGACGCTGTAC?ATAACAGGCATGCTGCCTGTAATTATCTCTGGCAAG---------GGCACCAGCAGCTTTAAC---TATGCACTGCACGCAGACGACTACCTGAAACAA---CCCCTGTCT---------TTCGGGGGAGGC---ATGAGCACCATAACCATATCCCTGCAAGTACTGTATGATGAGTTTACCAGACACTTAAACAGGTGGTCCTACTCAAACGAACAGCTAGACCTGGCTAGATACAGAGGATGTACCCTAAAGGTGTACAGACAGCCAAAAGTAGACTTTATAATGACATTCAACACCATCCCTCCAATGCAAATGAACGAACTGACAGCTCCAAATACACACCCGGGCATGCTAATGATACAAAAGATGAAAATTCTAATACCTAGCTTTGAAACCAGGCCAAAGGGCAAGAAATACAAAAGAGTTAAAATACACCCCCCA---AAACTCTTTGAAGACAAGTGGTACTCTCAGTCAGATCTTTGTAGGGTGCCCCTTGTCAGTTTGCGGTTTACCGCAGCTTCCTTCAAGTATCCGTTCTGCTCACCACAAACCGTCACTCCCATTACCACATTCCAAGTTCTGCAAGAGCCTTACAAC---GAGTACCACTGTGGCTACTCCTCATCTATGTTTTTAAGCCCCCACAGA------TACCAGCTACAATTTAAAACAGCTTACTTTGACTGCACTTACAATCCCCTAAATGACCGTGGTCAAGGCAACAAAATATGGTTTCAATACTTAACAAAACCCACTACAAAATTTAATGAACAG---------CAATGCAAATTTGTAATACGAGACATCCCTATGTGGGCCGCCTGCCACGGCTATGCAGAATACATACAGTCCCAACTAGGAGAGTTTCAAGACCACGAACAAGTAGGCTTTGTATGCATGATATGCCCA---TACACCAGACCAGAAATGTACAACAAAACC------TCACCAGACTAT------GGATATGTAGTATATGACTCTCTGTTTGGACAAGGAAAAATGCCAGGCGGTACCTCCCAAATAAGCAGGTACTGGGCCCAAAGATGGAGAATATACCTTGGCTTTCAACTGCAAGTACTAAATGACATTAGCAACAGTGGACCCTACGCATACAGAGACGAACAC---CAGAGCACCCAACTGACCATGGCTTACAACTTTAAATTTAACTGGGGGGGCGACATGCTGTTTCCACAGATTATCAAAAACCCCTGCAAAGACACAGGACTGGCTCCC---CCGACCGGTAGACTCCGCAGGGACGTACAAGTTGTTAACCCACTCACCGTGGGACCTCAATGGACGCTCCACCCCTTTGACATGCGACGGGGACTCTATAATCAAAAAGCTATCAAAAGAGTGTCACAAAAACCAACTGATGATGAACTCTTTATACAACTTCCA------AAAAGACCTCGTTTCCTTACAGCA
>SENVH
AAGATAGTACTGACTCAGTGGAACCCAGCTAAAGTTAGGAGATGTACCATTAAAGGGGTACTCCCCATGATCTTGTGCGGGGCA---------GGACGCTCTGGGTTCAAT---TACGGACTGCACAGCGACGACTACACGGTACAAAAACCCCTTGGCCAAAACCCCCACGGGGGCGGC---ATGAGCACAGTGACTTTTAGCCTACAGGTGCTCTATGACCAGTACCAGAGGTTTATGAACAAGTGGTCGTACTCCAACGACCAACTAGACCTAGCCAGATACTTTGGCTGCACCTTCTGGTTCTACAGACACCCAGAGGTGGATTTTGTAGCTCAATTTGACAACGTTCCCCCAATGAAAATGGACGAGAACACAGCCCCTAACACTCACCCATCATTTCTACTACAAAACAAACACAGGGTTAAAATCCCCAGCTTTAAAACCAAGCCTTTTGGCAGAAAAAAAGTTAGAGTAACAGTGGGGCCCCCG---AAACTGTTTGAAGACAAGTGGTACAGCCAGCATGACTTGTGTAAGGTTCCCCTAGTCAGTTGGCGGTTAACCGCAGCTGACTTCAGGTTTCCGTTCTGCTCACCACAAACTGACAACCCTTGCTACACCTTCCAGGTATTGCATGAAGAATATTAC---GAATATCACCTAGGCTGGTACTCAAATATATTTATAGGCAACCTCAGA------CACAACCTAGCATTCCGAACAGCATACATTGACATTACCTACAACCCCATTACAGACAAAGGAGAAGGTAACATAGGGTGGTTCCAATATGCCACCAAACCTACCACACAGTACATAGAAAGC---------CAGGCAAAATGCACTATCAGAGACATACCCCTATATGCTGCTTTTTATGGCTACGAAGACTACATCCAAAGAACACTAGGCCCCTACCAAGATGTAGAAACTCTGGGTATAATTTGTGTTAAGTGTGCC---TACACAGATCCCCCTCTAGTTCACAAATCTGCAGATAAAAAAGACTGG------GGCTATGTATTCTACGACGCTCACTTTGGCAACGGAAAGACCCCAGAGGGACTGGGACAAGTGCACCCTTACTGGATGCAAAGATGGAGACCTTATGTACAGTTCCAAAAAGACACTATGAACAAGATAGCCAGAACCGGACCGTTCAGCTACAGAGACGAGACG---CCTTCCATCACTCTGACTGCCGGGTACAAGTTTCGTTTTAACTGGGGGGGCGACTCTATATTTCCACAGATTATTAAAAACCCCTGCCCAGACAGTGGGGTACGACCT---TCATCCAGTAGAGAGCGTCGCTCAGTACAAGTCGTTAGCCCGCTCACAATGGGGCCAGAATACATATTCCACCGGTGGGACTGGCGACGGGGGTTCTTTAATCAAAAAGCTCTCAAAAGAATGCTTGAAAAATCAATTAATGATGGAGAGTATTCAACAGGCCCA------AAAGTCCCTCGATGGTTTMCCCCA
>cSENV_H
AAGATAATACTGACTCAGTGGAACCCCGCCAAGGTTAGAAAATGTACTATAAGGGGCGTCCTGCCCATGATTCTAGCCGGCGCG---------GGCCGCTTTGCTTTTAAC---TACGGACTGCACAGCGACGACATAACAGTCCAGAAACCCCTTAACCAGAACCCCCACGGGGGCGGC---ATGAGCACTGTAACCTTCAGCCTCCAGGTGCTCTATGACCAGCACCAGAGGTTCCTAAACCAGTGGTCGTACCCCAACGACCAGCTAGACCTAGCCCGCTACAGGGGCTGCTCCTTCAGCTTTTACAGACACCCAGAGGTAGACTTTATCGCCCAGTTTGACAACGTTCCCCCAATGAAAATGGACGAACTGACAGCCCCAAACACTCATCCCGCTTTGCTGCTACAGAGCAAGAAAAAAGTTAAAATATATAGCTGGAAAACCAGACCCTGGGGCAAAAAGAAAGTTACTGTTAGAGTGGGGCCCCCC---AAGCTATTTGAGGACAAGTGGTACAGCCAGCACGAGCTCTGCAAGGTGCCCCTTGTCAGTTGGCGGTTAACCGCAGCTGACATGCGGTTTCCGTTCTGCTCACCACTAACTGACAACCCTTGCTACACCTTCCAGGTATTACATGAAGAGTACTAC---GAGTACCACCTAGGCTGGTACTCAAACATATTTCTCGGTAACCTAAGA------CACAACCTAGCCTTCAGTCCCGCCTACATAGATATAACCTACAACCCCATAGTGGACAAAGGCCAGGGAAACAAAGTATGGTTCCAGTACTTAACAAAAGAAACCACAGAATTTAAAGCAGAG---------CAAGCTAAGTGTGTAATAGAGAACCTGCCACTGTACTGCGCCTTCTTTGGCTACGAGGACTACTTACAGAGGACCCTAGGACCCTACCAAGACGTAGAAACAGTGGGCATAGTTTGCTTTATATGCCCC---TACACCGAGCCCGCCTGCGTTAACAAAAACGACGGCAAATCTAACTGG------GGCTACGTGTTCTACGATGTTAACTTTGGCAATGGCAAGACACCAGAGGGCCTAGGACGAGTACACCCATACTGGATGCAAAGATGGAGGGTCTACTCTCAATTTCAAAAAGAAACCATGAACAGAATATGCAGGACCGGACCGTTCAGTTACAGAGACGAGCAC---CCTGGCATAACCCTGACTGCCAGCTACAAGTTTCACTTTAACTGGGGGGGCGACTCTACATTTCCACAGATTATCAAAAACCCCTGCCCAAGCTCAGCCGTTGGCCCC---GGTCCCCGTAGACAGCCTCGCGACGTACAAGTCGTTAGCCCGCTCACAATGGGACCGGAATTCATATTCCACTCCTGGGACTGGCGACGGGGCTTCTATAATTCAAAAACTCTCAAACGAATGCTTGAAAAATCAATTGATGATACAGAATATCCAACAGGCCCA------AAAGTGCCTCGATGGCTTCCTCCC
>cSENV_H2
AAGATAATACTCACTCAGTGGAACCCAGCTAAAGTCAGGAGATGTACTATTAAGGGGGTCCTGCCCATGAAATTGTGCGGAGCA---------GGACGCTCAGGGTTTAAC---TATGGACTGCACAGCGACGACTGCACCATACAGAAACCCCTTGGCCAAAATCCCCACGGGGGCGGT---ATGAGCACAGTGACTTTTAGCCTACAAGTACTGTATGACCAGTACCAGAGGTTTATGAACAAGTGGTCGTACTCCAACGACCAGCTAGACCTAGCCAGATACTTTGGCTGCACTTTCTGGTTTTACAGACACCCAGACGTAGACTTTGTAGCTCAGTTTGACAACGTTCCCCCCATGAAAATGGACGAGAACACAGCCCCTAACACTCACCCGTCATTCCTACTACAAAACAAACACAGGGTTAAAATCCCCAGCTTTAAAACCAAGCCTTTTGGCCGAAAAAAAGTTAGAGTTAGAGTAGGGCCCCCC---AAGCTGTTTGAAGACAAGTGGTACAGCCAGCATGACTTGTGTAAGGTGCCCCTAGTCAGTTGGCGATTAACCGCAGCTGACTTCAGGTTTCCGTTCTGCTCACCACAAACTGACAACCCTTGCTACACCTTCCAGGTTTTGCAAGAAACGTACTAC---GAATACCACCTAGGCTGGTATTCAAACATATTTATAGGCAACCTGAGA------CACAACCTAGCATTCAGGCCAGCATACATAGACATCACCTACAATCCTATAACAGACAAAGGAGAAGGCAACATAGTTTGGTTCCAATATGCCACCAAACCTAACACAGAGTACATAGAGGCC---------CAGGCAAAATGCACTATCACAAACATACCCCTATATGCTGCTTTTTATGGCTACGAAGACTACATCCAAAGAACACTAGGCCCCTACCAAGATGTAGAGACCCTAGGTATAATATGTGTTAAATGTCCC---TACACAGATCCCCCACTAGTTCACAAAGATAAATCTAAAGCCAACTGG------GGCTATGTGTTCTACGACGTCCATTTTGGCAACGGAAAGACCCCAGAGGGACTGGGACAAGTGCACCCGTACTGGATGCAAAGATGGAGACCCTATGTACAGTTCCAAAAAGACACTATGAACAAGATAGCCAGAACCGGACCGTTCAGCTACAGAGACGAGACG---CCTTCCATCACTCTGACTGCCGGGTACAAGTTTCGTTTTAACTGGGGGGGCGACTCTATATTTCCACAGATTATTAAAAACCCCTGCCCAGACAGCGGGGTACGACCT---TCAACCAGTAGAGAGCGTCGCTCAGTACAAGTCGTTAGCCCGCTCACAATGGGGCCAGAGTACATATTCCACCGGTGGGACTGGCGACGGGGGTTCTTTAATCAAAAAACTCTCAAAAGAATGCTTGAAAAATCAATTAATGATGAAGAGTATTCAACAGGCCCA------AAGGTCTCTCGATGGTTTCCCCCA
>cSENVD_BJ2
AAGCTAGTACTGACTCAGTGGAACCCCCAAGACGTTAGGAGATGCACAATAAGGGGCATAATACCCCTTATAATGTGCGGTGCA---------AACACTGCCAGTTTTAAC---TATGGCATGCACAGCGATGACAGCACTCCCCAG------------CCAGAAAAGTTCGGAGGAGGC---ATGAGCACAGTCACATTCAGCCTGTTTGTCTTATATGACCAGTACACCAGACACCTAAACAGATGGTCGTACCCCAACGACCAGCTAGACCTAGCCAGATACAAAGGCTGTAAATTTAAGTTCTACAGAGACACAAACACAGACTTCATAGTCACCTATGACATAAATCCACCCATGAAAAACACAGAACTCAGCGGCCCCAACACTCATCCAGGCATGCTCATGCAGCAAAAAAGAAAGATACTAGTGCCCAGCTGGGACGCCTATCCCAAAGGCAGAAAATATGTTTTAGCTAAAATACCACCCCCC---AAACTCTTTGAAGACCACTGGTACACTCAGCCAGACTTATGCAAAGTTCCTCTTGTAACTTTGCGGTCAACTGCCGCTGACCTCAAACATCCGTTCTGCTCACCACAAACGAACAACCCTTGCACCACCTTCCAGGTGTTGCGCGACAAGTATAAC---GAATACCACGCTGGCTGGTACTCAAACATATTTATAGGCCCCAACAGA------TTTAACATACAGTTTAAAGTAGCTTACATGGATGTTACCTACAACCCAATAAATGACAAAGGACACCTAAACAGAGTATGGTTCCAGTACAGCACAAAACCCACTACAGACTTTGTAGAAAAG---------CAGGCCAAATGCCTGCTGCAAAACCTACCTCTGTGGAGCATGCTATTTGGGTACTCAGAATATGTAGAGAGTCAGCTAGGCCCCTTTCAAGACCACGGAACAGTAGGCCTAGTAATAGTACAGTGTCCA---TACACAGTACCCCCCATGTATGACAAAGAA------AGACCAAACATG------GGATACGTGTTCTATGACACACACTTTGGCAACGGAAAACTAGGCAACGGACTAGGCCAGGTACCAAGATACTGGCAACAGAGATGGTACCCCGTCTTAAAGAGACAGAAACAAGTAATGAATGACATCTGCAAGACGGGACCGTTTGCATACAGAGACGAGAGA---CTGCAAGCTGACTTGACTGCAGGATACTCCTTTAGATTTAACTGGGGTGGTGACTTAATCTACCACCAGGTTGTCAAAAACCCATGTGACTCAGGAGGACTGGTGCCTTCCGACTCCAATAGACTCAAGCGGGACGTACAAGTTGTTAGCCCGCTCACCATGGAACCCAGACTCATCTTCCACTCGTTTGACCAAAGACGGGGGCTCTTTACTGACAGAGCTATCAAAAGAATGTACGATGAACAAATTGATGTTCCAGACTTTACAGAGCAGCCT------AAAATCCCCCGACTTTTCCCCCCA
>SENVD
AAGCTAGTACTGACTCAGTGGAACCCCCAAGACGTCAGGAGATGCACAATAAGGGGCATAATACCCCTTATCATGTGCGGTGCA---------AACACTGCCAGTTTTAAC---TATGGCATGCACAGCGATGACAGCACTCCCCAG------------CCAGAAAAGTTTGGAGGGGGC---ATGAGCACAGTCACATTCAGCCTGTTTGTGTTATATGACCAATATACCAGACACCTCAACAGGTGGTCGTACCCCAACGACCAGCTAGACCTAGCCAGATACAAAGGCTGTAAATTTAAATTTTACAGAGACACAAACACAGACTTTATAGTCACCTATGACATAAATCCACCCATGAAAAACACAGAACTAAGCAGCCCTAACACTCATCCAGGCATGCTTATGCAGCAAAAAAGAAAGATACTCGTCCCTAGCTGGGACACGTATCCCAGAGGCAGAAAATATGTTCTAGCTAAAATACCACCCCCC---AAACTATTTGAAGACCACTGGTACACTCAGCCAGACTTATGCAAAGTTCCTCTTGTAACTTTGCGGTCAACTGCCGCTGACCTCAAACATCCGTTCTGCTCACCACAAACGAACAACCCTTGCACCACCTTCCAGGCGTTGCGCGAGCAATATAAC---GAATACCACGCAGGCTGGTACTCAAACATTTTTATAGGCCCTAACAGA------TTTAACATACAGTTTAGAGCAGCCTACATGGATGTCACCTACAACCCAATAAATGACAAGGGCCACCTAAACAAAGTATGGTTTCAATACAGCACAAAACCCACCACAGACTTTGTAGAAAAA---------CAGGCCAAGTGCCTTCTACAAAACCTACCTCTGTGGAGCATGCTATTTGGCTATTCAGAGTATGTAGAGAGCCAGCTAGGACCCTTTCAAGACCACGAGACAGTAGGCCTAGTAGTAGTTCAGTGTCCA---TACACAGTACCCCCCTTGTATAACAAAGAC------AAACCAGACATG------GGGTACGTGTTCTATGACACCCACTTTGGCAACGGAAAGCTAGGCAACGGACTGGGCCAAGTACCCAGATACTGGCAACAGAGATGGTACCCCATCTTAAAGAGACAGAAACAAGTAATGAATGACATCTGCAAGACTGGACCGTTTGCATACAGAGACGAGAGA---CTGCAAGCTGACTTGACTGCAGGATACTCCTTTAGATTTAACTGGGGTGGCGACTTAATCTACCACCAGGTTGTCAAAAACCCATGTGACTCAGGAGGACTGGTGCCTTCCGACTCCAGTAGATTCAAGCGGGACGTACAAGTTGTTAGCCCGCTCACCATGGGACCCAGACTCATCTTCCACTCGTTCGACCAAAGACGGGGGCTCTTTACTGACAGAGCTATCAAAAGAATGTACGATGAACAGATTGATGTTCCAGACTTTACAGAACAGCCT------AAAATCCCCCGACTTTTCCCCCCA
>cSENVD
AAGCTAGTACTGACTCAGTGGAACCCCCAAGATGTCAGGAGGTGCACAATCAGGGGCATAATACCCCTGATACTGTGCGGTGCA---------AACACTGCCAGTTTTAAC---TATGGCATGCACAGCGATGACAGCACTCCCCAG------------CCAGGGAAATTCGGAGGAGGC---ATGAGCACAGTAACATTCAGTCTGTTTGTGCTATATGACCAGTGGACCAGACACCTAAATAGGTGGTCCTACCCAAATGACCAGCTAGACCTGGCCAGATACAGGGGCTGCAAATTTAAATTCTACAGAGACACAAACACTGACTTTATAGTAACCTATGACATAAATCCACCCATGAAAAACACAGAACTCAGCAGCCCCAACACGCACCCAGGCATGCTAATGCAGCAAAAGAGAAAAATACTAGTGCCTAGCTGGGCCACCTATCCCAGGGGCAGAAAATATGTTTTAGCTAAGATACCTCCCCCC---AAACTGTTTGAAGACCACTGGTACACTCAGCCAGACTTATGCAAAGTTCCTCTTGTAACTTTGCGGTCAACGGCCGCTGACTTTCAACATCCGTTCTGCTCACCACAAACGAACAACCCTTGCACCACCTTCCAGGTGTTGCGCGAGCAGTATAAC---GAATACCACGCAGGCTGGTACTCAAACATATTCATAGGCCCCAACAGA------TTCAACATACAGTTCAGAGCAGCCTACATGGATGTCACCTACAACCCAATAAATGACAAAGGCCACCTAAATAGAGTATGGTTCCAGTATAGCACAAAACCCACTACAGACTTTGTAGAAAAG---------CAGGCCAAGTGCCTGCTACAAAATCTGCCTCTGTGGGCCGCCCTATTTGGCTACTCAGAATACGTAGAAAGCCAGCTAGGCCCCTTTCAAGACCACGAAACAGTAGGCCTAGTTATAATACAGCGCCCA---TACACAGTTCCCCCACTGTATAGCAAAGAC------AAGCCAGACATG------GGATACGTATTCTATGACACCCACTTTGGTAACGGAAAGCTAGGAAACGGACTGGGCCAGGTACCCAGGTACTGGCAGCAGAGATGGTACCCCATCTTAAAGAGACAAAAACAAGTGATGAATGACATCTGCAAGACTGGACCGTTTGCATACAGAGACGAGAGA---CTGCAAGCTGACTTGACTGCAGGATACTCCTTTAGATTTAACTGGGGTGGTGACTTAATTTACCACCAGGTTATCAAAGACCCATGTGACTCAGGAGGACTGGTGCCTTCCGACTCCAGTAGATTCAAGCGGGACGTACAAGTTGTTAGCCCGCTCACCATGGGACCGAGACTCATCTTCCACTCGTTCGACCAAAGACGGGGGCTCTTTACTGACAGAGCTATCAAAAGAATGTACGATGAACAGATTGATGTTTCAGACTTTACAGAACAGCCT------AAAATCCCCCGACTTTTCCCCCCA
>D_Jp
AAGCAAGAACTGACTCAGTGGAACCCCCAAGACGTCAGGAGATGCACAATAAGGGGCATAATACCCCTTATCATGTGCGGTGCA---------AACACTGCCAGTTTTAAC---TATGGCATGCACAGCGATGACAGCACTCCGGAG------------CCAGAAAAGTTTGGAGGGGGC---ATGAGCACAGTCAGATTCAGCCAGTTTGTGTTATATGACCAATATACCAGACACCTCAACAGGTGGTCGTACCCCAACGACCAGCTAGACCTAGCCAGATACAACGCCTGTAAATTTAAATTTTACAGAGACACAATCACAGACTTTATAGTTACCTATGACATAAATCCACCCATGAAAAACACAGAACTAAGCAGCCCTAACACTCATCCAGGCATGCTTATGCAGCAAAAAAGAAAGATACTCGTCCCTAGCTGGGACACGTATCCCAGAGGCACAAAATATGTTCTAGCTAAAATACCAGCCCCG---AAACTATTTGAAGACCACTGGCACACTCAGCCATACTTATGCAAAGTTCCTCTTGTAACTTTGCGGTCAACTGCCGCTGACCTCAAACATCCGTTCTGCTCACGACAAACGAACAACCCTTGCACCACCTTCCAGGCCTTGCGCGAGCAATATAAC---GAATACCAGGGAGGCTGGTACTCAAACATTTTTATAGGCCCTAACAGA------TTTAACATACAGTTTAGAGCAGCCTACATGGATGTCACCCACAACCCAATAAATGACAAGGGCCACCTAAACAAAGTATGGTTTCAATACAGCACAAAACCCACCACAGACTTTGTAGAAAAA---------CAGGCCAAGTGCCTTCTACAAAACCTATCTCTGTGGACCATGCAATTTGGCTATTCAGAGTATGTAGAGAGCCAGCTAGGACCCTTTCAAGACCACGAGCCAGTAGGCCTAGTAGTAGTTCAGTGTCCA---TACACAGTACGCCCCTTGTATAACAAAGAC------AAGCCAGACATG------GGGTACGTGTTCTATGACACCCACTTTGGCAACGGAAAGCTAGGCCACGGACTGGGCCAAGTACACAGATACTGGCATCAGAGATGGTACCCCCTCTTAAAGAGACAGAAACAGGTAATGAATGACATCTGCAAGACTGGACCGTTTGCATACAGACACGAGACA---CAGCAAGCTGACTTGACTGCAGGATACTCCTTTAGATTTAACTCGGGTGGCGACTTAATCTACCACCAGGTTGTCAAAAAGCCATATGACTCAGGAGGACTGGTGCCTTCCGACTCCAGTAGATTCAAGCGGGACGTACAAGTTGTTAGCCCGCTCACCATGGGACCCAGACTCATCAACCACTCGTTCGACCAAAGACGGGGGCTCTTTACTGACAGAGCTATCAAAAGAATGTACGATGAACAGATTGATGTTCCAGACTTTACAGAACAGCCT------AAAATCCCCCGACTTTTCCCCCCA
>HEL32
AAACTAATAATTAAACAGTGGCAACCTAACTTTATTAGACACTGCTACATAATAGGATACATGCCACTGATAATATGTGGAGAG---------AACACTTTCTCCCACAAC---TATGCCACCCACTCGGACGATATGCTCTCTACAGGG---------------CCCTACGGAGGGGGC---ATGACTACCACAAAATTCACCCTAAGAATACTCTTTGACGAGTACCAAAGACACTTAAATTTCTGGACCGTTAGCAACCAAGACCTAGACCTAGCCAGGTACCTGGGAACAAAAATCATCTTCTTTAGACACCCCACGGTAGACTTTGTGGTACAAATACACACACAGCCTCCCTTCCAAGACACAGAGATAACAGCACCCAGCATACACCCAGGAATGCTCATACTCTCTAAGAAACACATACTAATACCCAGCCTAAAAACCAGGCCCTCTAAAAAACACTATGTAAAAGTTAGAGTAGGGGCCCCA---AGACTCTTTCAGGACAAGTGGTACCCCCAGAGCGAGCTCTGTGACGTCACATTACTCGTTATCTATGCAACCGCATGTGACTTGCAATATCCGTTCGGCTCACCACAAACTGACAACGTATGTGTCAACTTCCAGATATTGGGGCAACCCTATTAC---GAGTACCACGCAGGCATATACAGCTCCATATTCCTGTCCCCAGGAAGA------GCATACTTTGAGACCCCTGGAGCATACCAAGACATAATTTACAATCCCTTTACAGACAAAGGAATAGGAAACATAGTGTGGATAGACTGGCTCAGTAAATCAGACGCAGTATACTCAGAAAAG---------CAAAGCAAATGTGGTATATTTGACCTACCTCTATGGGCAGCCTTCTTTGGATATGCAGAGTTCTGCTCCAAAAGCACAGGAGACACAGCCATAGCATACAAC---AGCAGAGTATGTGTTAGATGCCCA---TACACAGAGCCACAGCTGTTAAACCACAAC------AACCCCTCACAG------GGATATGTGTTTTACTCTTACAACTTTGGCAAAGGCAAGATGCCCGGAGGCAGTTCCCAGGTACCTATAAGAATGAGGTGGAAATGGTACGTGTGCATGTTCCACCAGCTAGAGGTCATGGAAGCTATATGCCAAAGCGGACCGTTTGCATATCACAGCGACGAA---AAAAAAGCAGTACTAGGCATAAAATATAAGTTCGACTGGAAATGGGGAGGAAATCCTATCTCCCAACAGATCGTCCGACACCCCTGCAACGGACAGACC---TCCTCA------GGCAATAGAGTGCCTCGCTCAGTACAAGCAGTTGACCCGAAATACGTCTCACTCCAACTCGTGTGGCACTCGTGGGACTTCAGAAGAGGCCTCTTTGGCCAGGCAGGTATTAAGAGAATGCAACAAGAA---TCAGATGCTCTTACACTTTCTCCAGTCCACAGACCCAAACGCCCCAAGAGAGACACCCAG
>TUS01
AAACTCATACTGACTCAGTGGAACCCGGCAATAGTTAAGAGGTGCAACATTAAGGGCGGACTTCCAATAATTATATGCGGAGAG---------CCCAGGGCAGCCTTTAAC---TATGGCTACCACATGGAGGACTACACTCCTCAA------------CCTTTCCCCTTCGGAGGGGGA---ATGAGCACAGTGACTTTCTCTCTGAAAGCCTTGTATGACCAGTACCTAAAACACCAAAACAGGTGGACTTTCTCAAACGACCAGCTAGACCTCGCCAGATACAGGGGCTGTAAACTAAGGTTCTACAGAAGCCCCGTCTGTGACTTTATAGTACACTACAACCTAATACCTCCACTAAAAATGAACCAGTTCACAAGTCCCAACACGCACCCGGGACTACTCATGCTCAGCAAACACAAGATAATAATTCCCAGCTTTCAAACAAGACCTGGGGGCAGACGCTTTGTTAAAATAAGACTTAATCCCCCC---AAACTATTTGAAGACAAGTGGTACACTCAGCAAGACCTGTGCAAGGTTCCGCTCGTTAGTATTACAGCAACTGCGGCTGACTTGCGGTATCCGTTCTGCTCACCACAAACGAACAACCCTTGCACCACCTTCCAGGTACTGCGCAAGAACTACAAT---GAATACCACTGTGGATGGTTCAGCAACATATTCATAGGCCCCAACAGA------TACAACCTACAGTTTCAAACAGCATATGTAGACACCACATACAACCCACTAATGGACAAGGGCAAAGGCAACAAAATATGGTTTCAATATCTGTCTAAAAAGGGCACAGACTACAATGAAAAA---------CAATGCTACTGCACCCTAGAAGACATGCCCCTATGGGCAATATGCTTTGGATACACTGACTATGTAGAGACTCAACTAGGACCCAATGTGGACCATGAAACAGCAGGCTTAATAATTATGATCTGTCCA---TACACTCAACCACCTATGTATGACAAAAAC------AGACCTAACTGG------GGATACGTAGTCTATGACACAAACTTTGGCAATGGAAAAATGCCCTCAGGAAGTGGCCAAGTCCCAGTATACTGGCAATGCCGATGGAGGCCCATGCTGTGGTTCCAACAACAAGTACTCAATGACATCTCAAAGACTGGACCGTACGCCTACAGAGACGAATAT---AAAAATGTACAACTGACTCTCTACTACAACTTTATTTTTAACTGGGGGGGCGACATGTATTACCCACAGGTCGTTAAAAACCCCTGTGGAGACTCCGGAATCGTTCCC---GGTTCCGGTAGATTCACTCGAGAAGTACAAGTCGTTAGCCCGCTTTCCATGGGACCGGCCTACATCTTCCACTACTTCGACTCCAGACGCGGGTTCTTTAGTGAAAAAGCTCTTAAAAGAATGCAACAACAACAAGAATTTGATGAATCTTTTACATTCAAACCT------AAGAGACCCAAACTTTCTACAGCA
>SANBAN
AGACTCATACTGAGACAGTGGCAGCCCGCCACCAGACGCAGATGCACCATAACGGGGTACCTCCCCATAGTGTTCTGCGGCCAC---------ACCAAGGGCAATAAAAAC---TACGCCCTTCACTCTGACGACTACACCCCCCAAGGACAG------------CCCTTTGGAGGGGCC---CTTAGCACTACCTCCTTCTCTTTAAAAGTACTGTTTGACCAGCATCAGAGAGGACTGAACAAGTGGTCTTTCCCCAACGACCAGCTAGACCTGGCCAGATACAGGGGCTGTAAATTTATATTCTACAGGACTAAACAAACTGACTGGATAGGSCAGTATGACATATCAGAACCTTACAAGCTAGACAAGTACAGCTGTCCCAACTACCACCCGGGTAACCTCATCAAGGCAAAACACAAATTTTTAATCCCCAGCTATGACACTAATCCCAGGGGCAGACAAAAGATAATAGTAAAAATTCCCCCCCCA---GACCTCTTCGTAGACAAGTGGTACACTCAGGAAGACCTGTGTTCCGTTAATCTTGTGTCACTTGCGGTTTCTGCGGCTTCCTTTCTCCACCCATTCGGCTCACCACAAACTGACAACCCTTGCTACACCTTCCAGGTGTTGAAAGAGTTCTACTAT---GAGTACCACCTAGGTATGTTCAGTACAATATTCCTAGCACCAGACAGA------CCAGTACCTAGATTTCCCTGCGCCTATCAAGATGTCACATACAACCCCCTCATGGACAAAGGGGTAGGCAACCACGTATGGTTTCAGTACAACACAAAGGCAGACACTCAACTCATAGTAACAGGG---GGCTCCTGCAAAGCACACATAGAAGACATACCACTGTGGGCAGCCTTCTATGGCTACAGTGACTTCATAGAGTCAGAGCTAGGCCCCTTCGTGGACGCAGAGACCGTGGGCCTAATCTGTGTCATATGTCCT---TACACTAAGCCCCCCATGTACAACAAGACC------AATCCCATGATG------GGGTACGTATTCTATGACAGAAACTTTGGTGACGGAAAATGGATTGACGGACGGGGCAAAATAGAACCCTACTGGCAGGTCAGATGGAGGCCCGAAATGTTATTTCAAGAGACAGTAATGGCAGACATAGTGCAGACCGGGCCCTTTAGTTACAAAGACGAGCTT---AAAAACAGCACCCTGGTAGCCAAGTACAAATTCTATTTCACCTGGGGAGGTAACATGATGTTCCAACAGACGATCAAAAACCCGTGCAAGACGGACGGACGGCCCACCGAC---TCCGATAGACACCCTAGAGGAATACAAGTGGCGGACCCGGAACAAATGGGACCCCGCTGGGTGTTCCACTCCTTTGACTGGCGAAGGGGCTATCTTAGCGAGGGAGCTATCAAACGCCTGCACGAGAAACCTCTCGACTATGAAAGCTATTTTACACAACCA------AAAAGACCTAGAATCTTTCCTCCA
>TRM1
AAAATAATAATAAGACAATGGCAACCAAACTACAGAAGGAGATGTAACATAGTAGGCTACATCCCTGTACTAATATGTGGCGAA---------AATACTGTCAGCAGAAAC---TATGCCACACACTCAGACGATACTAACTACCCAGGA---------------CCCTTTGGGGGGGGT---ATGACTACAGACAAATTTACTTTAAGAATTCTGTATGACGAGTACAAAAGGTTTATGAACTACTGGACAGCATCTAACGAAGACCTAGACCTTTGTAGATATCTAGGAGTAAACCTATACTTTTTCAGACACCCAGATGTAGATTTTATTATAAAAATTAATACCATGCCTCCTTTTCTAGACACAGAACTCACAGCCCCTAGCATACACCCAGGCATGCTAGCCCTAGACAAAAGAGCAAGATGGATACCTAGCTTAAAATCTAGACCAGGAAAAAAACACTATATTAAAATAAGAGTAGGGGCACCA---AAAATGTTCACTGATAAATGGTACCCCCAAACAGATCTTTGTGACATGGTGCTTCTAACTGTCTATGCAACCGCAGCGGATATGCAATATCCGTTCGGCTCACCACTAACTGACTCTGTGGTTGTGAACTTCCAGGTTCTGCAATCCATGTATGAT---GAATACCATGGAGGACTGTACAGCTCAATATGGCTATCCCCTGGTAGA------TCTTACTTTGAAACACCAGGAGCATATACAGACATAAAGTACAATCCATTTACAGACAGAGGAGAAGGCAACATGTTATGGATAGACTGGCTAAGCAAAAAAAACATGAACTACGACAAAGTACAG---------AGTAAATGCTTAATATCAGACCTACCTCTATGGGCAGCAGCATATGGATATGTAGAATTTTGTGCAAAAAGTACAGGAGACCAGAACATACACATGAAT---GCCAGGCTACTAATAAGAAGTCCC---TTTACAGACCCACAACTACTAGTACACACA------GACCCCACAAAA------GGCTTTGTTCCTTACTCTTTAAACTTTGGAAATGGTAAAATGCCAGGAGGTAGTAGTAATGTGCCTATTAGAATGAGAGCTAAATGGTATCCAACATTATTTCACCAGCAAGAAGTACTAGAGGCCTTAGCACAGTCAGGCCCCTTTGCATACCACTCAGACATT---AAAAAAGTATCTCTGGGTATGAAATACCGTTTTAAGTGGATCTGGGGTGGAAACCCCGTTCGCCAACAGGTTGTTAGAAATCCCTGCAAAGAAACCCAC---TCCTCG------GGCAATAGAGTCCCTAGAAGCTTACAAATCGTTGACCCGAAATACAACTCACCGGAACTCACATTCCATACCTGGGACTTCAGACGTGGCCTCTTTGGCCCGAAAGCTATTCAGAGAATGCAACAACAACCAACAACTACTGACATTTTTTCAGCAGGCCGC------AAGAGACCCAGGAGGGACACCGAG
>TK16
AAAATAATAATAAGACAATGGCAACCAAACTACAGAAGGAGATGTAACATAGTAGGCTACATCCCTGTACTAATATGTGGCGAA---------AATACTGTCAGCAGAAAC---TATGCCACACACTCAGACGATACCAACTACCCAGGA---------------CCCTTTGGGGGGGGT---ATGACTACAGACAAATTTACTTTAAGAATTCTGTATGACGAGTACAAAAGGTTTATGAACTACTGGACAGCATCTAACGAAGATCTAGACCTTTGTAGATATCTAGGAGTAAACCTGTACTTTTTCAGACACCCAGATGTAGATTTTATCATAAAAATTAATACCATGCCTCCTTTTCTAGACACAGAACTCACAGCCCCTAGCATACACCCAGACATGCTAGCCCTAGACAAAAGAGCAAGATGGATACCTAGCTTAAAATCTAGACCGGGAAAAAAACACTATATTAAAATAAGAGTTGGGGCACCA---AAAATGTTCACTGATAAATGGTACCCCCAAACAGATCTTTGTGACATGGTGCTTCTAACTGTCTATGCAACCACAGCGGATATGCAATATCCGTTCGGCTCACCACTAACTGACTCTGTGGTTGTGAACTTCCAGGTTCTGCAATCCATGTATGAT---GAATACCATGGAGGACTGTACAGCTCAATATGGCTATCCGCTGGTAGA------TCTTACTTTGAAACACCAGGAGCATATACAGACATAAAGTATAATCCATTCACAGACAGAGGAGAAGGCAACATGTTATGGATAGACTGGCTAAGCAAAAATAACATGAACTATGACAAAGTACAA---------AGTAAATGCTTAATATCAGACCTACCTCTATGGGCAGCAGCATATGGATATGTAGAATTTTGTGCAAAAAGTACAGGAGACCAGAACATACACATGAAT---GCCAGACTACTAATAAGAAGTCCC---TTTACAGACCCACAACTACTAGTACACACA------GACCCCACAAAA------GGCTTTGTTCCTTACTCTTTAAACTTTGGAAATGGTAAAATGCCAGGAGGTAGTAGTAATGTGCCTATTAGAATGAGAGCTAAATGGTATCCAACATTATTTCACCAGCAAGAAGTACTAGAGGCCTTAGCACAGTCAGGCCCCTTTGCATACCACTCAGACATT---AAAAAAGTATCTCTGGGTATGAAATACCGTTTTAAGTGGATCTGGGGTGGAAACCCCGTTCGCCAACAGGTTGTTAGAAATCCCTGCAAAGAAACCCAC---TCCTCG------GGCAATAGAGTCCCTAGAAGCTTACAAATCGTTGACCCGAAATACAACTCACCGGAACTCACATTCCATACCTGGGACTTCAGACGTGGCCTCTTTGGCCCGAAAGCTATTCAGAGAATGCAACAACAACCAACAACTACTGACATTTTTTCAGCAGGCCGC------AAGAGACCCAGGAGGGACACCGAG
>TP1_3
AAAATAATAATAAGACAATGGCAACCAAACTACAGAAGGAGATGTAACATAGTAGGCTACATCCCTGTACTAATATGTGGCGAA---------AATACTGTCAGCAGAAAC---TATGCCACACACTCAGACGATACCAACTACCCAGGA---------------CCCTTTGGGGGGGGT---ATGACTACAGACAAATTTACTTTAAGAATTCTGTATGACGAGTACAAAAGGTTTATGAACTACTGGACAGCATCTAACGAAGATCTAGACCTTTGTAGATATCTAGGAGTAAACCTGTACTTTTTCAGACACCCAGATGTAGATTTTATCATAAAAATTAATACCATGCCTCCTTTTCTAGACACAGAACTCACAGCCCCTAGCATACACCCAGGCATGCTAGCCCTAGACAAAAGAGCAAGATGGATACCTAGCTTAAAATCTAGACCGGGAAAAAAACACTATATTAAAATAAGAGTTGAGGCACCA---AAAATGTTCACTGATAAATGGTACCCCCAAACAGATCTTTGTGACATGGTGCTTCTAACTGTCTATGCAACCACAGCGGATATGCAATATCCGTTCGGCTCACCACTAACTGACTCTGTGGTTGTGAACTTCCAGGTTCTGCAATCCATGTATGAT---GAATACCATGGAGGACTGTACAGCTCAATATGGCTATCCGCTGGTAGA------TCTTACTTTGAAACACCAGGAGTATATACAGACATAAAGTATAATCCATTCACAGACAGAGGAGAAGGCAACATGTTATGGATAGACTGGCTAAGCAAAAAAAACATGAACTATGACAAAGTACAA---------AGTAAATGCTTAATATCAGACCTACCTCTATGGGCAGCAGCATATGGATATGTAGAATTTTGTGCAAAAAGTACAGGAGACCAAAACATACACATGAAT---GCCAAACTACTAATAAGAAGTCCC---TTTACAGACCCACAACTACTAGTACACACA------GACCCCACAAAA------GGCTTTGTTCCTTACTCTTTAAACTTTGGAAATGGTAAAATGCCAGGAGGTAGTAGTAATGTGCCTATTAGAATGAGAGCTAAATGGTATCCAACATTATTTCACCAGCAAGAAGTACTAGAGGCCTTAGCACAGTCAGGCCCCTTTGCATACCACTCAGACATT---AAAAAAGTATCTCTGGGTATGAAATACCGTTTTAAGTGGATCTGGGGTGGAAACCCCGTTCGCCAACAGGTTGTTAGAAATCCCTGCAAAGAAACCCAC---TCCTCG------GGCAATAGAGTCCCTAGAAGCTTACAAATCGTTGACCCGAAATACAACTCACCGGAACTCACATTCCATACCTGGGACTTCAGACGTGGCCTGTTTGGCCCGAAAGCTATTCAGAGAATGCAACAACAACCAACAACTACTGACATTTTTTCAGCAGGCCGC------AAGAGACCCAGGAGGGACACCGAG
>TJN01
AAGCTAGTACTGACTCAGTGGAACCCCCAAGACGTCAGGAGATGCACAATAAGGGGCATAATACCCCTTATCATGTGCGGTGCA---------AACACTGCCAGTTTTAAC---TATGGCATGCACAGCGATGACAGCACTCCCCAG------------CCAGAAAAGTTCGGAGGGGGC---ATGAGCACAGTTACATTCAGCCTGTTTGTCTTATATGACCAGTACACCAGACACCTAAACAGGTGGTCGTACCCCAACGACCAGCTAGACCTAGCCAGATACAAAGGCTGTAAATTTAAATTCTACAGAGACACAAACACAGACTTCATAGTCACCTATGACATAAATCCACCCATGAAAAACACAGAACTCAGCAGCCCCAACACTCATCCAGGCATGCTCATGCAACAAAAAAGAAAGATACTGGTGCCCAGCTGGGACACCTATCCCAGAGGCAGAAAATTTGTTTTAGCTAAAATACCACCCCCC---AAACTGTTTGAAGACCACTGGTACACTCAGCCAGACTTATGCAAAGTTCCTCTTGTAACTTTGCGGTCAACTGCCGCTGACCTCAAACATCCGTTCTGCTCACCACAAACGAACAACCCTTGCACCACCTTCCAGGTGTTGCGCGACAAGTATAAC---GAATACCACGCAGGCTGGTACTCAAACATATTTATAGGCCCTAACAGA------TTTAACATACAGTTTAGAGCAGCTTACATGGATGTTACCTACACCCCAATAAATGACAAAGGACACCTAAACAGAGTATGGTTCCAGTACAGCACAAAACCCACTACACAGTTTGTAGAAAAGCAG---------GCCAAATGCCTGCTCCAAAACCTACCTTTGTGGAGCATGCTATTTGGCTACTCAGAATATGTAGAGAGTCAGCTAGGCCCCTTTCAAGACCACGAAACAGTAGGCCTAGTAATAGTACAGTGTCCA---TACACAGTACCCCCCATGTATGACAAAGAC------AATCCAGACATG------GGGTACGTGTTCTATGACACACACTTTGGCAACGGAAAGCTAGGCAACGGACTAGGCCAGATACCCAGATACTGGCATCAGAGATGGTACCCCATCTTAAAGAGACAGAAACAAGTAATGAATGACATCTGCAAGACTGGACCGTTTGCATACAGAGACGAGAGA---CTGCAAGCTGACTTGACTGCAGGATACTCCTTTAGATTTAACTGGGGTGGTGACTTAATCTACCACCAGGTTGTCAAAAACCCATGTGACTCAGGCGGACTGGTGCCTTCCGACTCCAGTAGATTCAAGCGGGACGTACAAGTTGTTAGCCCGCTCACCATGGGACCCAGACTCATCTTCCACTCGTTCGACCAAAGACGGGGGCTCTTTACTGACAGAGCTATCAAAAGAATGTACGATGAACAGATTGATGTTCCAGACTTTACAGAACAGCCT------AAAATCCCCCGACTTTTCCCCCCA
>TJN02
AGACTGATACTGAGACAGTGGCAACCAGCCACAAGACGCAGATGTACCATAACTGGGTACCTGCCCATAGTGTTCTGCGGCCAC---------ACTAGGGGCAATAAAAAC---TATGCACTACACTCTGACGACTACACCCCCCAAGGACAA------------CCATTTGGAGGGGCT---CTAAGCACTACCTCATTCTCTTTAAAAGTACTATTTGACCAGCATCAGAGAGGACTAAACAAGTGGTCTTTTCCAAACGACCAACTAGACCTCGCCAGATATAGAGGCTGCAAATTTATATTTTATAGAACAAAACAAACTGACTGGGTGGGCCAGTATGACATATCAGAACCCTACAAGCTAGACAAATACAGCTGCCCCAACTATCACCCTGGAAACATGATTAAGGCAAAGCACAAATTTTTAATACCAAGCTATGACACTAATCCTAGAGGCAGACAAAAAATTATAGTTAAAATTCCCCCCCCA---GACCTCTTTGTAGACAAGTGGTACACTCAAGAGGATCTGTGTTCCGTTAATCTTGTGTCACTTGCGGTTTCTGCGGCTTCCTTTCTCCACCCATTCGGCTCACCACAAACTGACAACCCTTGCTACACCTTCCAGGTGTTGAAAGAGTTCTACTAT---GAATATCACTTAGGAATGTTTAGTGCAATATTTCTAGCCCCAGACAGG------CCAGTACCTAGATTTCCATGCGCCTACCAAGATGTAACTTACAACCCCTTAATGGACAAAGGGGTGGGAAACCACATTTGGTTTCAGTACAACACAAAGGCAGACACTCAGCTAATAGTCACAGGA---GGGTCCTGCAAAGCACACATACAAGACATACCACTGTGGGCGGCCTTCTATGGATACAGTGACTTTATAGAGTCAGAACTAGGCCCCTTTGTAGATGCAGAGACGGTAGGCTTAGTGTGTGTAATATGCCCT---TATACAAAACCCCCCATGTACAACAAGACA------AACCCCGCCATG------GGCTACGTGTTCTATGACAGAAACTTTGGTGACGGAAAATGGACTGACGGACGGGGCAAAATAGAGCCCTACTGGCAAGTTAGGTGGAGGCCCGAAATGCTTTTCCAAGAAACTGTAATGGCAGACCTAGTTCAGACTGGGCCCTTTAGCTACAAAGACGAACTT---AAAAACAGCACCCTAGTGTGCAAGTACAAATTCTATTTCACCTGGGGAGGTAACATGATGTTCCAACAGACGATCAAAAACCCGTGCAAGACGGACGGACAACCCACCGAC---TCCAGTAGACACCCTAGAGGAATACAAGTGGCGGACCCGGAACAAATGGGACCCCGCTGGGTGTTCCACTCCTTTGACTGGCGAAGGGGCTATCTTAGCGAGAAAGCTCTCAAACGCCTGCAAGAAAAACCTCTTGACTATGACGAATATTTTACACAACCA------AAAAGACCTAGAATCTTTCCTCCA
>JaCHC2c
AAACTTATTATAAGACAATGGCAGCCCAACTACAGACGCAGATGCAACATAGTGGGCTACATGCCTCTTCTTATTTGTGGGGAA---------AATACTGTTGCCAGAAAC---TATGCCACCCACTCAGACGACTGCTACTTTCCGGGA---------------CCCTTTGGGGGGGGA---ATGACTACAGACAAGTTTACCTTAAGAATACTGTATGATGAGTACAAAAGGTTTATGAACTACTGGACAGCCTCAAACGAGGACCTAAACCTCTGTAGATACCTAGGATGTACTCTGTATGTTTTTAGACACCCAGAAGTAGACTTCATCATAATCATTAACACATCTCCACCATTCCTAGACACAGAAATAACAGGGCCCAGCATACACCCGGGTATGATGGCCCTTAACAAAAGAGCCAGGTGGATCCCCAGCCTTAAAAACAGACCAGGGAGAAAGCACTATGTAAAGATTAAAGTAGGAGCCCCC---CGAATGTTCACAGACAAGTGGTACCCCCAGACAGACCTCTGTGACATGACACTACTAACGATCTTTGCCAGTGCGGCGGATATGCAATATCCGTTCGGCTCACCACTAACTGACACTATAGTTGTGTCATTCCAAGTTCTGCAATCCATGTACAAC---CACTATACCGGAGGCTTATACACATCCATATGGCTATCAGCAGGTAGA------TCATACTTTGAAACCCACGGCCCCGACACAGACATTACTTACAACCCATTCTCAGACAGAGGAGAAGGCAATATGCTGTGGATAGACTGGCTAACTAAAGAAGACTCACAATACTCAAAGACA---------CAGAGCAAGTGTCTCATAGAAAACCTGCCTCTGTGGGCCGCAATATACGGATTCAAAGAATACTGCAGCAAAGTAACAGGAGACACAAACATAGAACACAAC---TGTAAATGTGTTATCAGAAGCCCC---TACACAATACCACAGCTGTTAGACCACAAC------AATCCCCTCAGA------GGCTACATACCTTATAGTTTTAACTTTGGAAATGGTAAAATGCCAGGCGGTAGCAGCCTAGTACCTATCAGAATGAGGGCCAAGTGGTACCCCACTCTTTTTCACCAAAAAGAAGTACTAGAGGCCATAGCACAGGCGGGCCCCTTTGCATACCACTCAGACATT---AAGAAAGTATCCCTAGGCATAAAGTACAGATTTAAGTGGGTGTGGGGTGGCAACCCCGTGTCCCAACAGGTTGTTAGAAACCCCTGCAAGACCACCCAAGGTTCCTCG------GGCAATAGAGTGCCTCGATCAATACAAGTCGTTGACCCGCGGTACAACACGCCAGAGCTCACCATACACGCGTGGGACTTCAGACATGGGTTCTTTGGCAGAAAAGCTATTAAGAGAATGCAAGAACAACCAATACCTCATGACACTTTTTCAGCAGGGGTC------AAGCGCAGTCGCCGAGATACAGAA
>JaCHCTC19
AAACTTATAATAAGACAGTGGCAGCCAAACTATACCAGAAAGTGCGACATATTAGGCTACATGCCTGTAATCATGTGTGGAGAG---------AACACTCTAATAAGAAAC---TATGCCACACACGCAAACGACTGCTACTGGCCGGGA---------------CCCTTTGGGGGCGGC---ATGGCCACCCAGAAATTCACACTCAGAATCCTGTACGATGACTACAAGAGGTTTATGAACTACTGGACCTCCTCAAACGAGGACCTAGACCTCTGTAGATACAGGGGAGTCACCCTGTACTTTTTCAGACACCCAGATGTAGACTTTATCATCCTGATAAACACCACACCTCCGTTCGTAGATACAGAGATCACAGGACCCAGCATACATCCTGGCATGATGGCCCTCAACAAGAGAGCCAGGTTCATCCCCAGCCTAAAAACTAGACCTGGCAGAAGACACATAGTAAAGATTAGAGTGGGGGCCCCC---AAACTGTACGAGGACAAATGGTACCCCCAGTCAGAACTCTGTGACATGCCCCTGCTAACCGTCTACGCGACCGCAGCGGATATGCAATATCCGTTCGGCTCACCACTAACTGACACTCCTGTTGTAACCTTCCAAGTGTTGCGCAGCATGTACAAC---GAATACCATGGAGGCCTGTACAGCTCCATATGGCTATCAGCAGGCCGA------TCCTACTTTGAAACAAAGGGAGCATACACAGACATATGCTACAACCCCTACACAGACAGGGGAGAAGGGAACATGTTGTGGATAGACTGGCTATCCAAAGGAGATTCCAGATATGACAAAGCA---------CGCAGCAAATGTCTAATAGAAAAACTACCTATGTGGGCCGCAGTATATGGGTACGCAGAATACTGTGCAAAAGCCACAGGAGACTCTAACATAGACATGAAC---GCCAGAGTAGTAATGAGGTGTCCA---TACACCGTACCCCAAATGATAGACACAAGC------GATCCCCTCAGA------GGCTTTATACCCTATAGCTTTAACTTTGGAAAGGGAAAAATGCCTGGAGGAACAAATCAAGTCCCCATAAGAATGAGAGCTAAGTGGTACCCTTGTCTCTTTCACCAAAAAGAAGTTCTAGAAGCTATAGGACAGTCAGGCCCCTTCGCCTACCATAGTGATCAG---AAAAAAGCAGTACTAGGCCTAAAATACAGATTTCACTGGATATGGGGTGGAAACCCCGTGTTTCCACAGGTTGTTAGAAACCCCTGCAAAGACACCCAAGGTTCCACA------GGCCCTAGAAAGCCTCGCTCAGTACAAATCATTGACCCGAAGTACAACACACCAGAGCTTACCATCCACGCGTGGGATTTCAGACGTGGCTTCTTTGGCCCAAAAGCTATTAAAAGAATGCAACAACAACCAACAGATGCTGAACTTCTTCCACCAGGCCGC------AAGAGGAGCAGGAGAGACACCGAA
>JaBD89
AAACTTATAATAAGACAATGGCAGCCAAACTATACCAGAAAGTGCAACATAGTTGGTTACATGCCAGTCATCATGTGTGGAGAG---------AACACTCTAATCAGAAAC---TATGCCACACACGCATACAACTGCTCCTGGCCGGGA---------------CCCTTTGGGGGCGGC---ATGGCCACCCAAAAATTTACTCTGAGAATACTGTACGATGACTACAAAAGATTTATGAACTACTGGACCTCCTCAAACGAGGACCTAGACCTGTGCAGATATAGAGGAGCTACACTGTACTTTTTCAGAGACCCAGATGTAGACTTTATTATACTGATAAACACCACTCCTCCATTTGTAGACACAGAGATTACAGGGCCCAGCATACATCCCGGCATGCTGGCACTCAACAAGAGAGCAAGATTTATACCCAGCTTAAAGACTAGACCCAGCAGAAGACACATAGTAAAGATCAGAGTGGGGGCCCCC---AAACTGTATGAGGACAAGTGGTACCCCCAGTCAGAACTTTGTGACATGCCCCTGCTAACCGTCTATGCGACCGCAACGGATATGCAATATCCGTTCGGCTCACCACTAACTGACACTCCTATTGTAACCTTCCAAGTGTTGCGCAGCATGTACAAC---GAATACCATGGAGGCTTATACAGCTCCATATGGCTGTCAGCAGGCCGC------TCCTACTTTGAAACAAAAGGAGCATACACAGACATTTGCTACAACCCCTACACAGACAGGGGAGAAGGCAACATGGTGTGGATAGACTGGCTAGTAAAGACAGACTCTAGATATGACAAGACA---------CGCAGCAAATGCCTTATAGAAAAACTACCTCTATGGGCTGCAGTATACGGGTACGCAGAGTACTGCGCCAAGGCCACAGGAGACTCTAACATAGACATGAAC---GCCAGAGTAGTTATCAGGAGCCCC---TACACTACACCTCAAATGATAGACACCAAC------GACTCTCTAAGA------GGCTTTATAGTATACAGCTTTAACTTTGGAAAGGGAAAAATGCCTGGAGGAACAAATCAAGTCCCCATAAGAATGAGAGCTAAGTGGTACCCTTGCCTCTTTCACCAAAAAGAAGTTCTAGAAGCTATAGGACAGTCAGGCCCCTTCGCCTACCATAGTGATCAG---AAAAAAGCAGTACTAGGCCTAAAATACAGATTTCACTGGATATGGGGTGGAAACCCCGTGTTTCCACAGGTTGTTAGAAACCCCTGCAAAGACACCCAAGGTTCCACA------GGCCCTAGAAAGCCTCGCTCAGTACAAATCATTGACCCGAAGTACAACACACCAGAGCTTACCATCCACGCGTGGGATTTCAGACGTGGCTTCTTTGGCCCAAAAGCTATTAAAAGAATGCAACAACAACCAACAGATGCTGAACTTCTTCCACCAGGCCGC------AAGAAGAGCAGGAGAGACACCGAA
>JaBD98
AAACTAATAATAAGACAATGGCAGCCAAACTATACCAGAAAGTGCAACATTGTGGGTTACATGCCAGTAATCATGTGTGGAGAA---------AATACTGTTATCAGAAAC---TATGCCACACACACATACGACTGCTCCTGGCCAGGA---------------CCCTTTGGGGGCGGC---ATGGCCACCCAAAAATTTACTCTGAGAATACTGTACGATGACTACAAAAGATTTATGAACTACTGGACCTCCTCAAACGAGGACCTAGATCTCTGCAGATACAGAGGAGCAACCCTATACTTTTTCAGAGACCCAGATGTAGACTTTATTATACTTATAAACACTACTCCTCCATTTGTAGACACAGAAATAACAGGGCCCAGCATACACCCAGGCATGCTGGCACTAAACAAAAGAGCTAGATTCATTCCCAGTCTAAAAACCAGACCAGGCAGGAGACACATAGTAAAAATAAAAGTAGGGGCCCCT---AGAATGTATGAAGACAAGTGGTACCCCCAGTCAGAACTTTGTGACATGCCCCTCCTAACGATCTATGCAACCGCAACGGATATGCAACATCCGTTCGGCTCACCACTAACTGACACTCCTGTTGTAACCTTCCAAGTGTTGCGCAGCATGTACAAC---GAATACCATGGAGGCTTATACAGCTCCATATGGCTGTCAGCAGGCCGC------TCCTACTTTGAAACAAAAGGAGCATACACAGACATTTGCTACAACCCCTACACAGACAGGGGAGAAGGCAACATGGTGTGGATAGACTGGCTATCGAAAACAGACTCAAAATATGACAAGACC---------CGCAGCAAATGCCTTATAGAAAAACTGCCGCTATGGGCATCGGTATACGGGTACGCAGAATACTGTGCCAAGGCCACAGGAGACTCTAACATAGACATGAAC---GCCAGAGTAGTTATAAGATGCCCC---TACACTACACCTCAAATGATAGACACCACC------GACCCAACTAGA------GGGTTCATAGTATACAGCTTTAACTTTGGTAAGGGCAAAATGCCGGGAGGTAGCAATGAAGTACCCATAAGAATGAGAGCCAAATGGTACCCCTGCCTCTTTCACCAAAAAGAGGTCCTAGAAGCCATAGGCCAGTCAGGCCCCTTTGCTTATCACAGCGATCAA---AAAAAAGCAGTTTTAGGTTTAAAATACAAATTTCACTGGATATGGGGTGGAAACCCCGTGTTCCCACAGGTTATTAAAAACCCCTGCAAAAACACTCAATTTTCCACA------GGCCCTAGAAAGCCTCGCTCATTACAAATCATTGACCCGAATTACAACACACCAAAGCTTACCATCCACGCTTGGGATTTCAGACTTGGCTTCTTTGGCCCAAAAGCTATTAAAAGAATGCAACAACAACCAACAGATGCTGAACTTCTTCCACCAGGCCGC------AAGAGGAGCAGGAGAGACACCGAA
>san_IR1031
AGACTCATACTGAGACAGTGGCAGCCGGCCACCAGACGCAGATGCACCATAACTGGGTACCTGCCCATAGTGTTCTGCGGCCAC---------ACTAAGGGCAATAAAAAC---TACGCCCTACACTCTGACGACTACACCCCCCAAGGACAG------------GCATTTGGAGGGGCT---CTAAGCACTACCTCATTCTCTTTAAAAGTACTGTTTGACCAGCATCAGAGAGGACTGAATAAGTGGTCTTTTCCCAACGACCAGCTAGACCTGGCCAGATACAGGGGCTGCAAATTCTACTTTTACAGGACAAAACAGACTGACTGGATAGGCCAGTATGACATATCAGAACCCTACAAACTAGACAAGTACAGCTGCCCCAACTACCACCCGGGAAACCTTATTAAAGCAAAGCACAAATTTTTAATTCCCAGCTATGACACTAATCCCAAGGGCAGACAGAAAATTATAGTTAAAATTCCCCCCCCA---GACCTCTTTGTAGACAAGTGGTACACTCAAGAAGACCTGTGTTCCGTTAATCTTGTGTCACTTGCGGTTTCTGCGGCTTCCTTTCTCCACCCATTCGGCTCACCACAAACTGACAACCCTTGCTACACCTTCCAGGTGTTGAAAGAGTTCTACAAC---GAGTACCATCTAGGCATGTTCAGTACGATATTCCTAGCACCAGACAGA------CCTGTCCCTCGCTTTCCCTGTGCCTACCAAGATGTTACTTATAATCCTCTAATGGACAAAGGAGTGGGCAACCACATATGGTTCCAATACAACACCAAGGCAGACACACAGCTTATAGTTAGTGCACCATCTCCATGTAAGGCACACATTGAAGACATACCCCTATGGGCAGCCTTCTATGGCTACAGTGACTTTATAGAGTCAGAGCTAGGCCCCTTTGTAGACGCAGAGACAGTGGGCTTAGTTTGTGTTATCTGTCCA---TACACCAAGCCCCCGTTATGGAGTAAAACA------AACCCTTCCATG------GGCTACGTCTTCTATGACAGAAACTTTGGTGACGGCAAGTGGACTGACGGACGGGGCAAAATAGAGCCCTACTGGCAAGTAAGGTGGAGGCCCGAAATGCTTTTCCAAGAGACTGTAWTGGCAGACATAGTACAGACWGGACCTTTTAGCTACAAAGACGAACTT---AAAAACAGCACCCTAGTGTGCAAGTACAAATTCTATTTCACCTGGGGAGGTAATATGATGTTCCAACAGACAATCAAAAACCCGTGCAAGACGGACGGACAAGCCACCGAC---TCCAGTAGACAGCCTAGAGGAATACAAGTGGCGGACCCGGAATCAATGGGACCCCGCTGGGTGTTCCACTCCTTTGACTGGCGAAGGGGCTATCTTAGCGAGAAAGCTCTCAAACGCCTGCAAGAAAAACCTCTTGACTATGACCAATATTTTACACAACCA------AAAAGACCTAGAATGTTTCCTCCA
>san_S039
AGACTGATACTGAGACAGTGGCAACCAGCCACCAGACGCAGATGCACTATAACTGGGTACCTGCCCATAGTGTTCTGCGGCCAC---------ACTAAGGGCAACAAAAAC---TATGCACTACACTCTGACGACTACACCCCCCAAGGACAG------------CCATTTGGAGGGGCT---TTAAGCACTACCTCATTCTCTTTAAAAGTACTATATGACCAACATCAAAGAGGACTTAACAAGTGGTCTTTCCCTAATGACCAGCTAGACCTCGCCAGATACAGGGGCTGCAAATTTTATTTTTACAGAACAAAACAGACAGACTGGGTGGGCCAGTATGACATATCAGAACCCTACAAGCTAGACAAATATAGCTGCCCCAACTATCACCCGGGAAACATGATTAAGGCAAAGCACAAATTTTTAATTCCAAGCTATGACACTAATCCCAGGGGCAGACAGAAAATTATAGTTAAAATTCCCCCCCCA---GACCTCTTTGTAGACAAGTGGTACACTCAAGAGGATCTGTGTTCCGTTAATCTTGTGTCACTTGCGGTTTCTGCGGCTTCCTTTCTCCACCCATTCGGCTCACCACAAACTGACAACCCTTGCTACACCTTCCAGGTGTTGAAAGAGTTCTACTAT---GAGTACCACTTAGGCATGTTCAGTACTATATTTTTAGCCCCAGACAGA------CCAGTACCCCGTTTTCCTTGTGCTTACCAAGATGTTACTTACAACCCCCTAATGGACAAAGGGGTGGGCAACCACGTATGGTTTCAGTACAACACAAAAGCAGATACACAACTAATACTTACAGGA---GGGTCCTGCAAAGCACACATAGAAAACATACCCCTATGGGCAGCCTTCTATGGCTACAGTGACTTCATAGAATCAGAGCTAGGTCCCTTTGTAGATTCACAGACAGTAGGCCTCGTCTGTGTAATTTGCCCT---TACACAAAACCCCCCATGTACAACAAGACA------AATCCCATGATG------GGATACGTATTCTATGACAGAAACTTTGGTGATGGCAAATGGACTGACGGACGAGGTAAAATAGAGCCCTACTGGCAAGTCAGGTGGAGGCCAGAAATGCTTTTCCAAGAGACTGTAATGGCAGACTTAGTTCAGACGGGCCCTTTTAGCTACAAAGACGAACTT---AAAAACAGCACACTAGTGTGCAAGTACAAATTCTATTTCACCTGGGGAGGTAACATGATGTTCCAACAGACGATCAAAAACCCGTGCAAGACGGACGGACAACCCACCGAC---TCCAGTAGACAGCCTAGAGGAATACAAGTGGCGGACCCGGAACAAATGGGACCCCGCTGGGTGTTCCACTCCTTTGACTGGCGAAGGGGCTATCTTAGCGAGAAAGCTCTCAAACGCCTGCAAGAAAAACCTCTTGACTATGACGAATATTTTACACAACCA------AAAAGACCTAGAATCTTTCCTCCA
>yon_KC009
ACTCTAATCCTCAGACAATGGCAACCAGACGTTGTCAGACACTGTAAAATTACAGGATGGATGCCCCTTATCATCTGTGGCTCA---------GGGAGCACACAGAACAAT---TTTATAACTCACATGGACGACTTCCCTCCCATGGGCTAC------------TCCTACGGGGGCAAC---TTTACAAACCTCACCTTCTCCTTAGAAGGCATTTATGAACAATTTCTGTACCACAGAAACAGGTGGTCTCGCTCCAACCATGACCTAGACCTAGCCAGATACAAAGGCACAACTCTAAAACTCTACAGACACCACACCTTAGACTACATAGTCAGCTACAACAGAACAGGCCCTTTCCAGATTAGTGACATGACCTACCTCAGCACACACCCTGCACTTATGCTACTCCAAAAACACAGAATAGTAGTGCCCAGCCTACTCACCAAACCTAAAGGCAAGAGATCCATAAAAGTCAGAATAAAACCACCA---AAACTCATGCTTAACAAATGGTACTTCACCAAAGACATATGCAGCATGGGCCTCTTCCAACTACAAGCCACAGCATGCACCCTATACAACCCCTGGCTCAGAGACACCACAAAAAGCCCAGTCATAGCTTCCAGGGTACTTAAAAACAGCATTTAT---ACACATGACTGGGGCATATACAGTCCATACTGGCTAACACCCACCAGA------ATCAGCCTAGACTGGGGAACACCTTGGACATATGTTAGATACAATCCACTAGCAGACAAGGGCATAGGCAATGCTGTCTATGCACAGTGGTGCTCAGAACAGACCAGTAACTTAGATACAAAA---------AAGAGCAAGTGCATAATGAAAGACCTGCCACTGTGGTGCATATTTTATGGCTATGTAGATTGGATAATAAAATCCACAGGCGTCAGCAGCGCAGTGACTGAC---ATGAGAGTAGCCATCATTAGCCCC---TACACTGAACCAGCACTTATAGGG---TCA------AGTCCAGAGGTA------GGCTACATTCCAGTAAGTGACACCTTTTGCAACGGAGACATGCCGTTTCTTGCTCCATACATCCCTGTGGGCTGGTGGATCAAATGGTACCCCATGATTGCACACCAAAAGGAAGTGTTTGAAGCAATAGTTAACTGTGGACCGTTTGTGCCCAGAGACCAGACCACTCCCAGTTGGGAAATTACCATGGGTTACAAAATGGACTGGTTATGGGGTGGCTCTCCCCTGCCTTCACAGGCAATCGACGACCCCTGCCAGAAGCCCACCCACGAACTACCCGATCCCGATAGACACCCTCGCATGTTACAAGTCTCTGACCCGACAAAGCTCGGACCGAAGACAGTGTTCCACAAATGGGACTGGAGACGTGGGATGCTTAGCAAAAGAAGTATTAAAAGAGTCCAGGAGGACTCAACAGATGATGAATATGTTGCAGGGCCTTTACCAAGAAAAAGAAACAAGTTCGATACCAGA
>yon_LC011
ACTCTAGTCCTCAGACAGTGGCAACCAGACATTGTCAGACACTGTAAAATTACAGGATGGATGCCCCTTATCATCTGTGGCTCA---------GGGAGCACACAGAACAAT---TTTATAACTCACATGGACGACTTTCCTCCCATGGGCTAC------------TCCTTCGGGGGCAAC---TTTACAAACCTCTCCTTCTCCTTAGAGGGCATTTATGAACAATTTCTGTACCACAGAAACAGGTGGTCTCGCTCCAACCATGACCTAGACCTAGCCAGATACAAAGGCACAACTCTAAAACTCTACAGACACCACACCTTAGACTACATAGTCAGCTACAACAGAACAGGCCCTTTCCAGATCAGTGACATGACCTACCTCAGCACACACCCTGCACTCATGCTACTCCAGAAACACAGAATAGTAGTACCCAGCCTACTCACTAAACCTAAAGGCAAGAGATCCATAAAAGTTAGAATAAAGCCACCA---AAACTCATGCTCAACAAATGGTACTTCACCAAAGACATATGCAGCATGGGCCTCTTCCAACTACAGGCCACAGCATGCACCCTATACAACCCCTGGCTCAGAGACACCACAAAAAGCCCAGTCATAGGCTTCAGAGTACTTAAAAACAGTATTTAT---ACACATGACTGGGGTATATACAGTCCCTACTGGCTAACACCCACCAGA------ATAAGCCTAGACTGGGAAACACCCTGGACATATGTCAGATACAATCCACTAGCAGACAAGGGCATAGGCAATGCTGTCTATGCACAATGGTGCTCAGAACAGACCAGTAAATTAGATACAAAA---------AAGAGCAAGTGCATAATGAAAGACCTGCCACTGTGGTGCATATTTTATGGCTATGTAGATTGGATAATAAAATCCACAGGAGTCAGCAGCGCAGTCACTGAC---ATGAGAGTAGCCATCATCAGCCCC---TACACCGAACCAGCACTTATAGGG---TCA------AGTCCAGACGTA------GGCTACATTCCAGTAAGTGACACCTTTTGCAATGGAGACATGCCGTTTCTTGCTCCATACATCCCTGTGGGCTGGTGGATCAAATGGTACCCTATGATTGCACACCAAAAGGAAGTGTTTGAGGCAATAGTTAACTGTGGACCGTTTGTGCCCAGAGACCAGACCACTCCCAGTTGGGAAATTACCATGGGTTACAAAATGGACTGGTTATGGGGTGGCTCTCCCCTGCCTTCACAGGCAATCGACGACCCCTGCCAGAAGCCCACCCACGAACTACCCGATCCCGATAGACACCCTCGCATGTTACAAGTCTCTGACCCGACAAAGCTCGGACCGAAGACAGTGTTCCACAAATGGGACTGGAGACGTGGGATGCTTAGCAAAAGAAGTATTAAAAGAGTCCAGGAGGACTCAACAGATGATGAATATGTTGCAGGGCCTTTACCAAGAAAAAGAAACAAATTCGATACCAGA
>yon_KC186
ACTCTAGTCCTCAGACAATGGCAACCAGACGTTGTTAGACACTGTAAAATTACAGGATGGATGCCCCTTATCATCTGTGGCTCC---------GGGAGCACACAGAACAAT---TTTATAACTCACATGGACGACTTTCCTCCCATGGGCTAC------------TCCTTTGGGGGCAAC---TTTACAAACCTCACCTTCTCCTTAGAGGGCATATATGAACAATTTCTGTACCACAGAAACAGGTGGTCTCGCTCCAACCATGACCTAGACCTAGCCAGATACAAAGGCACAACTCTAAAACTCTACAGACACCACACCTTAGACTACATAGTCAGCTACAACAGAACAGGCCCCTTCCAGATCAGTGACATGACCTACCCCAGCACACACCCTGCACTTATGCTACTCCAGAAACACAGAATAGTAGTGCCCAGCGTACTCACTAAACCTAAAGGCAAGAGATCCATAAAGGTCAGAATAAAGCCACCA---AAACTCATGCTTAACAAGTGGTACTTCACCAAAGACATATGCAGCATGGGCCTTTTTCAACTACAGGCCACAGCATGCACCCTATACAATCCCTGGCTCAGAGACACCACAAAAAGCCCAGTCATAGGCTTCAGGGTACTTAAAAACAGTATCTAT---ACACATGACTGGGGCATATACAGTCCCTACTGGCTAACACCCACCAGA------ATAAGCCTAGACTGGGAAACACCCTGGACATATGTAAGATACAACCCACTGGCAGACAAAGGCATAGGCAATGCTGTCTACGCACAGTGGTGCTCAGAACAGACAAGCAAATTAGACCCAAAA---------AAGAGCAAGTGCATAATGAGAGACCTGCCACTGTGGTGCATATTTTATGGCTATGTAGATTGGATAGTAAAATCCACAGGAGTCAGCAGCGCAGTCACTGAC---ATGAGAGTAGCCATTAGAAGCCCC---TACACTGAACCAGCACTTATAGGG---TCA------ACTGAAGATGTA------GGCTTCATTCCAGTAAGTGACACCTTTTGCAACGGAGACATGCCGTTTCTTGCTCCATACATTCCTGTGGGCTGGTGGATCAAGTGGTACCCCATGATTGCACACCAAAAGGAAGTGTTTGAGCAAATAGTAAACTGTGGACCGTTTGTGCCCAGAGACCAGACCACTCCCAGTTGGGAAATTACCATGGGTTACAAAATGGACTGGTTATGGGGTGGCTCTCCCCTGCCTTCACAGGCAATCGACGACCCCTGCCAGAAGCCCACCCACGAACTACCCGATCCCGATAGACACCCTCGCATGTTACAAGTCTCTGACCCGACAAAGCTCGGACCGAAGACAGTGTTCCACAGATGGGACTGGAGACGTGGGATGCTTAGCAAAAGAAGTATTAAAAGAGTCCAGGAGGACTCAACAGATGATGAATATGTTGCAGGGCCTTTACCAAGAAAAAGAAACAAGTTCGATACCAGA
>yon_KC197
ACTCTAGTCCTCAGACAATGGCAACCAGACGTTCTTAGACGCTGTAAAATTACAGGATGGATGCCCCTTATCATCTGTGGCTCC---------GGAAGCACACAGAACAAT---TTTATAACTCACATGGACGACTTTCCTCCCATGGGCTAC------------TCCTACGGGGGCAAC---TTTACAAACCTCACCTTCTCCTTAGAGGGCATATATGAACAATTTCTGTACCACAGAAACAGGTGGTCTCGCTCCAACCATGACCTAGACCTAGCCAGATACAAAGGCACAACTCTAAAACTCTACAGACACCACACCTTAGACTACATAGTGAGCTACAATAGAACAGGCCCTTTCCAGATCAGTGACATGACCTACCTCAGCACACACCCTGCACTTATGCTACTCCAGAAACACAGAATAGTAGTGCCCAGCCTACTCACTAAACCTAAAGGCAAGAGATCCATAAAAGTTAGAATAAAACCACCA---AAACTCATGCTTAACAAGTGGTACTTCACCAAAGACATATGCAGCATGGGCCTTTTTCAACTACAGGCCACAGCATGCACCCTATACAACCCCTGGCTCAGAGACACCACAAAAAGCCCAGTCATAGGCTTCAGGGTACTTAAAAACAGTATTTAT---ACACATGACTGGGGCATATACAGTCCCTACTGGCTAACACCCACCAGA------ATCAGCCTAGACTGGGAAACACCTTGGACATATGTTAGATACAATCCACTAGCAGACAAGGGCATAGGCAATGCTGTCTATGCACAGTGGTGCTCAGAACAGACCAGTAACTTAGATACAAAA---------AAGAGCAAGTGCATAATGAAAGACCTGCCACTGTGGTGCATATTTTATGGCTATGTAGATTGGGTAGTAAAATCCACAGGCGTCAGCAGCGCAGTGACTGAC---ATGAGAGTAGCCATCATTAGCCCC---TACACTGAACCAGCACTTATAGGG---TCA------AGTCCAGAGGTA------GGCTACATTCCAGTAAGTGACACCTTTTGCAATGGAGACACGCCGTTTCTTGCTCCATACATCCCTGTGGGCTGGTGGATCAAGTGGTACCCCATGATTGCACACCAAAAGGAAGTGTTTGAGGCAATAGTAAACTGTGGACCGTTTGTGCCCAGAGACCAGACCACTCCCAGTTGGGAAATTACCATGGGTTACAAAATGGACTGGTTATGGGGTGGCTCTCCCCTGCCTTCACAGGCAATCGACGACCCCTGCCAGAAGCCCACCCACGAACTACCCGATCCCGATAGACACCCTCGCATGTTACAAGTCTCTGACCCGACAAAGCTCGGACCGAAGACAGTGTTCCACAAATGGGACTGGAGACGTGGGATGCTTAGCAAAAGAAGTATTAAAAGAGTCCAGGAGGACTCAACAGATGATGAATATGTTGCAGGGCCTTTACCAAGAAAAAGAAACAAGTTCGATACCAGA
>VT416
AAAATAATAATAAGACAATGGCAACCAAACTACAGAAGGAGATGTAACATAGTAGGCTACATCCCTGTACTAATATGTGGCGAA---------AATACTGTCAGCAGAAAC---TATGCCACACACTCAGACGATACCAACTACCCAGGA---------------CCCTTGGGGGGGGGT---ATGACTACAGACAAATTTACTTTAAGAATTCTGTATGACGAGTACAAAAGGTTTATGAACTACTGGACAGCATCTAACGAAGACCTAGACCTTTGTAGATATCTAGGAGTAAACATGTACTTTTTCAGACACCCAGATGTAGATTTTATCATAAAAATTAATACCATGCCTCCTTTTCTAGACACAGAACTTACAGCCCCTAGCATACACCCAGGCATGCTAGCCCTAGACAAAAGAGCAAGATGGATACCTAGCTTAAAATCTAGACCGGGAAAAAAACACTATATTAAAATAAGAGTAGGGGCACCA---AAAATGTTCACTGATAAATGGTACCCCCAAACAGATCTTTGTGACATGGTGCTTCTAACTGTCTATGCAACCGCAGCGGATATGCAATATCCGTTCGGCTCACCACTAACTGACTCTGTGGTTGTGAACTTCCAGGTTCTGCAATCCATGTATGAT---GAATACCATGGAGGACTGTACAGCTCAATATGGCTATCCCCTGGTAGA------TCTTACTTTGAAACAACAGGAGCATATACAGACATAAAGTACAATCCATTCACAGACAGAGGAGAAGGCAACATGTTATGGATAGACTGGCTAAGCAAAAAAAACATGAACTATGACAAAGTA---------CAAAGTAAATGCTTAATATCAGACCTACCTCTATGGGCAGCAGCATATGGATATGTAGAATTTTGTGCAAAAAGTACAGGAGACCAAAACATACACATGAAT---GCCAGGCTACTAATAAGAAGTCCC---TTTACAGACCCACAACTACTAGTACACACA------GACCCCACAAAA------GGCTTTGTTCCTTACTCTTTAAACTTTGGAAATGGTAAAATGCCAGGAGGTAGTAGTAATGTGCCTATTAGAATGAGAGCTAAATGGTATCCAACATTATTTCACCAGCAAGAAGTACTAGAGGCCTTAGCACAGTCAGGCCCCTTTGCATACCACTCAGACATT---AAAAAAGTATCTCTGGGTATGAAATACCGTTTTAAGTGGATCTGGGGTGGAAACCCCGTTCGCCAACAGGTTGTTAGAAATCCCTGCAAAGAAACCCAC---TCCTCG------GGCAATAGAGTCCCTAGAAGCTTACAAATCGTTGACCCGAAATACAACTCACCGGAACTCACATTCCATACCTGGGACTTCAGACGTGGTCTCTTTGGCCCGAAAGCTATTCAGAGAATGCAACAACAACCAACAACTACTGACATTTTTTCAGCAGGCCAC------AAGAGACCCAGGAGGGACACCGAG
>Kt_08f
AAGATACCTATAACTCAGTGGAACCCCTCCGTGGTCAGAAAATGCGTGGTAACCGGATACATACCCCTCCTAATCTGTGGAACGGGTACCACCGGCACCACATACAAAAAC---TATGGCAGCCACGCGGCTGACTACAAAAAATATGAC---------------CCCTTCGGAGGTGGC---TACAGCACCATGCAATTCACCTTAGAGACTCTCTTTGACGAGTGGGTAAAACACAGATGTACCTGGAGTAGATCGAACAAAGATTTAGAACTAGTAAGGTATCTGGGGGGCAGCTTTACCCTATACAGACATCCAAAATGTGACTTTATATTCAGATACAACAGAAAACCCCCCTTTAAGGACACTCAAATAACAGGCCCTAGTCTACATCCTGGCATCCTCATGACCAGAAGAAAAAAGAAAATAATTAAAAGCTTCCTCACTAGACCCAGGGGCAGAGCCACAAAAAGAGTTAGATTCAAGCCCCCC---ACTCTGTATACAGACAAATGGTACTTCCAAAAAGATATCTGCAACCTGCCGCTCGTTAACATTGCAGCATCTGCGTGCAGCTTGCGGTTTCCGTTCTGCTCACCACAAACTGACAACACTTGTGTAAACTTCCAGGTGTTGAGCAAACGTTTCAAC---AACCACAAAACAGGACTCTATAGTCCTATATTCTTATCAAACAGTAGA------CTATCCCCAGACTTCCCAGGATTCTACATAGATGTCCTGTATAACCCAGCTAATGACAAAGGAATAGGCAACAAAATCTGGATGGACTGGTGCACAAAAAATGACAGTACCTGGAGAGACACA---------CCTCAAAAACTACCAGTAGTAGACATTCCCTTATGGGCCGCCCTGCTAGGCTACAGTGACTACTGCACCAAATACTTTAATGACAAGGGACTAATAAAAGAA---GCCAGACTGACTATAATATGTCCC---TACACCCAGCCACCACTCACAGACCCTGAA------AACGTGGACATG------GGCTTCATACCCTATGACTTTAACTTTGGAAATGGAGTAATGCCAGACGGAACCCCCTACATACCTATAGAGTGCAGAATGAAATGGTACCCCTGTATGTTCCACCAACAAAACTTTATGAACTCAATAGTCAGCTGTGGACCATTTGCATATCAGGGAGACGAG---AAATCTGTAGTACTAACTGCAAAATATAAATTTAATTTTCTATTTGGTGGTAACCCAACTCCTGAACAGACGATTAAGGACCCCTGTCAACAACCCACCTTCGAAATGCCCGGTTCCAGTGGATTGCCTCGCGACGTACAAATCGAGGACCCGCAACTCCTCCACGAGGGATACTACTTCAGAGCCTGGGATCTCAGACGTGGTCTCTATGGCGAGAAAGCTATCAAAAGAATGCGAGAACAACCGATCCCTCCTGAATTTTTTGCAGGACCTCCA------AAAAAGAGCAGATTCGAGGTACCC
>Kt_10f
AAAATAAAACTAACACAGTGGAATCCCACAGTGGTAAAAAAATGCGTGGTAAAAGGTTACCTGCCCCTCCTAATCTGTGGAACGGGCACCACCGGTACCACGTACAGAAAC---TATGGCAGCCACATGCATGACTATAGAAAATATGAC---------------CCATTTGGAGGGGGC---ATAAGCACTATGCAATTCAATCTAAGCATCCTGTTTGACGAGTATATGAAACATAGATGCACCTGGAGTAAATCCAACGTAGACCTAGAACTCATAAGATACAGGGGATGCTCTTTCAAACTATATAGACACGAGAAATGCGACTTTTTCTTCACATACAGTAGAAAACCACCTTTTAAAGACAGCCAGTTAACAGGTCCCTCACTACATCCAGGAATGCTAATGAACAGGAGAAAAAAAATAATACTACTCAGTTTTAAAACTAGACCCAAAGGGCACAGCACAAAAACCATTAGAATACCACCCCCC---ACTCTATTTGCAGACAGGTGGTACTTCCAGAAAGACTTTGCAAAGGTTCCGCTCGTTAACATCGGTGCCAGTATAGGGAACTTGCGGTTTCCGTTCTGCCGACCACAAACTGAAAACACTTGCGTATACTTCCAGGTTTTAAGCAATGCCTGGAAC---AACCACAAAACAGGCATATTCTCACCCATCTTCTTAAGCAGACAGAGA------CTAGCCCCCGACTTTCCAGGGTTCTACACAGAGGTCATATATAACCCAGCAAACGATAAAGGCGTAGGCAACAAAATATGGATGGACTGGTGCACAAAAAATGACTCACAATGGACAGACAGA---------CAATCTGTAGTACCCATAGTAGACATACCGCTGTGGGCCGCCGTTATGGGGTACAGTGACTACTGTAGAAAATACTATCAAGGAACCAATGTGCTAAAAGAA---GCCAGACTTACAGTTATATGCCCC---TACACGGAACCACCACTGACTGACAAAAAC------AGTACCGACACT------GGATTCATACCTTTTGACTATAACTTTGGAGACGGAAAAATGCCAGACGGACAGAATTATATACCAGTAGAGTACAGATTTAGGTGGTACCCATGCATGTTTCACCAGCAAAACTGGATGAATGACATTGCACAGTGCGGCCCCTTTGCCTACGATGGGGGAGAA---AAGTCTGCAGTGCTGACAGCTAAATACAAATTTACTTTTCTTTTCGGTGGCAATCCCATCGCCCAGCAAACTCTTAAAGACCCGGGAACCCAGCCCACCTTCGAAATTCCCGGTGGCGGTGGACTGCCTCCAAGAGTACAAGTGGAGAACCCGAAACATCTCCACGAGGGGATGTTCTTCAGAGCGTGGGATCTCCGAAGAGGCTACTTTGGTGAAAAAGCTCTCAAAAGAATGTCAGAACAACAAATTACTTCTGAATTTATTACAGGCCCTCCA------AAAAGATCAAAATTCGAGGTTCCC
>SAa_39
AAGCTAAGACTGACTCAATGGAACCCTAGCACAATTAGAGGATGTACAATTAAGGGAATGGCTCCCCTAATTATCTGTGGCCAC---------ACTATGGCAGGCAATAAC---TTTGCCATCCGAATGGAGGACTATGTCTCTCAAATTAGA------------CCATTCGGAGGGTCG---TTTAGCACCACAACCTGGAGCCTTAAAGTACTTTGGGACGAGCACACCAGATTCCATAACACCTGGAGCTACCCAAACACTCAGCTAGATCTCGCAAGGTTTAAAGGAGTAAACTTTTACTTCTACAGAGACAAAGACACAGACTTTATAGTAACATACAGCTCAGTCCCGCCATTTAAAATGGACAAATACTCATCAGCCATGCTACATCCAGGCACGCTCATGCAGAGAAAGAAAAAGATATTAATACCCAGCTTTACAACAAGACCAAGGGGCCGAAAAAAAGTTAAACTGCATATAAAACCTCCT---GTTTTATTTGAAGACAAATGGTACACCCAGCAGGACCTCTGCGACGTTAATCTTTTGTCACTTGCGGTTTCTGCGGCTTCCTTTAGACATCCGTTCTGCCCACCACAAACTGACAACATTTGCATCACTTTCCAGGTGTTGAAAGACTTCTATTAC---AGCTACCATCTAGGAAAATACAGCCCCATATTTTTAAGCTCATATAGA------ACTAATCTACAGTTTATAACTGCATACACAGATGTAACATACAATCCCCTAAATGACAAAGGAAAAGGCAACCAAATATGGGTACAGTATGTAACAAAACCAGATACTATATTTAATGAAAGA---------CAGTGCAAATGCCACATAGTAGATATTCCTTTGTGGGCAGCATTCCATGGCTATATTGACTTTATACAAAGTGAACTAGGCATACAAGAAGAAATACTAAACATTGCCATAATAGTAGTTATATGTCCA---TACACAAAACCCAAACTAGTACACGACCCACCA---AACCAAAACCAA------GGCTTTGTATTCTATGACACACAATTTGGAGACGGTAAAATGCCAGAGGGCTCGGGCCTAGTACCCATATACTACCAAAACAGATGGTATCCTAGAATAAAGTTCCAGAGTCAAGTAGTGCATGACTTTATACTAACAGGCCCCTTTAGCTACAAAGATGATCTA---AAGAGCACAGTACTAACAGTAGAATACAAGTTTAAATTCTTATGGGGCGGCAATATGATTCCCGAACAGGTTATCAGAAACCCTTGTAAAACAGAAGGACACGATCTCCCTCACACCAGTAGACTCCATCGCGACTTACAAGTTGTTGACCCACACACCGTGGGCCCCCAATGGGCGCTCCACACCTGGGACTGGCGACGTGGACTCTTTGGTTCAGAGGCTATCAAAAGAGTGTCTGAACAACAAGTACATGATGAACTGTATTACCCAGCTTCA------AAGAAACCTCGATTCCTCCCTCCA
>SAa_38
AAGCTAATACTGACTCAGTGGAACCCCAATATTGTCAGACGATGCTCTATAAAGGGTATAATCCCCCTCACAATGTGCGGCGCT---------AACACCGCCAGTTTTAAC---TATGGGATGCACAGCGACGACAGCACCCCTCAG------------CCAGAGAAATTTGGGGGAGGC---ATGAGCACAGTGACCTTTAGCCTGTATGTACTGTATGACCAGTTCACTAGACACATGAACCGGTGGTCTTATTCCAACGACCAGCTAGACCTGGCCAGATACAGGGGCTGCTCATTCAAACTGTACAGAAACCCCACAACTGACTTTATAGTGCAGTATGACAATAATCCTCCTATGAAAAACACTATACTGAGCTCACCTAACACTCACCCAGGTATGCTCATGCAGCAGAAACACAGGATACTAGTGCCCAGCTGGCAGACCTTTCCCAGGGGGAGAAAATATGTTAAAGTTAAGATACCCCCACCT---AAACTCTTTGAGGACCACTGGTACACTCAGCCAGACTTATGCAAAGTTCCGCTCGTTACTCTGCGGTCAACCGCAGCTGACTTCAGACATCCGTTCTGCTCACCACAAACGAACAACCCTTGCACCACCTTCCAGGTGTTGCGAGAGAACTATAAC---GAATATCACGCAGGCTGGTACTCTCCAGTGTTCATAGGCCCCAACAGA------CACAACATACAGTTCAGAACAGCATACATGGACGTTACCTACAACCCACTAAATGACAAAGGCCAGTTTAACAGAGTATGGTTCCAGTACAGCACTAAACCCACCACAGACTTCAACAACACA---------CAGTGCAAATGTGTTCTAGAAAACATTCCACTGTGGTCAGCCCTATTTGGATACTCTGAATATGTAGAGAGCCAGCTAGGCCCCTTCCAGGACCACGGGACCGTGGGTGTAGTAGTAGTACAATGTCCT---TACACAGTGCCACCCATGTATAACAAAGAG------AAACCAGACATG------GGCTACGTATTCTATGACACACATTTTGGCAATGGCAAATTGGGCAACGGCAGCGGCCAGGTACCCAGGTACTGGCAGATGAGATGGTACCCCATACTCAAAAGACAAAAACAAGTAATGAATGACATTTGCAAGACTGGACCGTTCAGCTACAGAGACGAACTG---CTTCAGGTGGACTTAGCAAGCCCCTACACCTTCAGATTTAACTGGGGGGGCGACTTACTCTACCACCAGGTCATCAAAGACCCGTGCAGCTCCTCAGGACTGGCACCTACCGACTCCAGTAGATTCAAGCGGGATGTACAAGTCGTTAGCCCGCTCACAATGGGGCCCCGACTGCTATTCCACTCGTTCGACCAAAGACGAGGGTTCTTTACTCCAGGAGCTATCAAACGAATGCATGATGAACAAATTAATGTTCCAGACTTTACACAAAAACCT------AAAATCCCGCGAATTTTCCCACCA
>SAa_10
AGACTGATAATTAAACAGTGGCAGCCAAATAATATTAGAAAATGTAGAATAACAGGCATGCTGCCCATGGTTATATGTGGACAC---------GGTATGAGTGCCAATAAC---TATGCCATAAGGTCTGATGATACAGAGACTATGAAATTC------------TCCTTTGGAGGTGGC---TTCAGCACCACCACATTCACTCTAAAGGTACTATATGATCAGCACCTAAGAGGCATGAACAAATGGAGCACATCCAATGACATTCTAGACCTGGCCAGATACCTAGGCTGTGACTTTTACTTCTACAGAGACAAACACACAGACTATATAGTACAGTATGACACAGCAGCTCCTTTCACTATAGATAAAGACAGCTCAGCCAACTACCACCCGGGGGTACTAATTAAAGCTAGAAAGAAAGTCCTGGTGCCCAGCTATGACACGCACCCCAAGGGTCGCGCTAAAATAAAAATACACATAGAACCTCCT---AAAATGTTCGTTGATAAATGGTATGCACAGCATGACCTGTGCGACGTTGAGCTTGTGTCATTTGTGGTTAGCCTAGCTTCCTTCCAACATCCGTTCTGCCGACCACAAACTGACAATCCTTGTGTAACCTTCCAAGTTCTGCAAAATTTCTACAAC---GAATACAGAATAGGCATGTTCTCTCCAACATTCCTCAGTCCTTATAGAACAAGCCCAATAGAAAACTGGCCCATGGCCTACAGAGACATATCCTACAATCCACTAAATGACAAAGTAGTAGGTAACAAATTATGGCTGCAAAGTATAGTGAAAGCTGATACACAGTTTCATATACCC---------TCCTGCACCTACGTGCTGGAGGACAAGCCACTGTGGGCCGCGTGCTTTGGGTATAGAGACTTTATTAAGAGTGTAAAA---GAAAAACAAGACCCGGACTTTGAATATATAGTATGTGTGATATGTCCC---TATACTATACCACCCTTATTTGATGACAAA------AACCCCCTAATG------GGCTATGTATTTTATGACACAAACTTTGGCAATGGAAAGTGGTTGGACGGATCAGGACTGGTACCGGTGGAGATGCAAAGCAGGTGGAGACCATACCTAGCTTTTCAGACGAAAGTAATGACTGACATAGCCATGAGCGGACCGTTCAGCTACCCGGACGAACTA---AAAAACACTACTATAAATGCCAAGTACAAATTCAGATTCAAATGGGGTGGTAATATGATTTATCAGCAGACCATCAAAAATCCCTGCACG---GACGGACAAGACCCCCAT---TCCTATAGACACCCTAGAGATGTACAAGTTGCAGACCCGCTTACCGTGGGGCCTAGATACGCCTTCCACCAGTGGGACTGGCGACGTGGGTGGCTTGGTGACAAAGCTCTCAAAAGAATGCTCCAGAAACCGCTCGATCTTGAATTCTATCCAATCGCTCCA------AAGAGACCTAGACTGTTCCCCCCA
>SAj_30
AAACTCAGACTGAGCGTATGGCAGCCCCAGAATATCAGATACTGTGCCATAAAAGGCCTCTTTCCCATCCTCATCTGCGGGCAC---------GGAAAGAGCGCCGGCAAC---TATGCCATCCACTCGGATGACTTTATCACAAGCAGATTC------------TCTTTCGGAGGTGGT---CTCAGCACGACCTCCTACTCTCTGAAGCTGCTATTCGACCAAAACCTCAGGGGACTAAACAGATGGACCGCTAGCAACGACCAGCTAGACCTAGCTAGGTACCTGGGGGCCATATTCTGGTTCTACAGAGACCAGAAAACAGACTACATAGTCCAGTATGACATCTCAGAGCCCTTCAAGATAGACAAAGACAGCTCCCCTTCCTTCCATCCAGGCATACTGATGAAAAGCAAACACAAAGTACTGGTACCCAGCTTCCAGACTTGGCCCAAGGGTCGCTCTAAAGTAAAGCTAAAGATAAAGCCCCCC---AAGATGTTCGTTGACAAATGGTACACACAAGAGGATCTCTGTACCGTTACTCTTGTGTCACTTGTGGTCAGCCTAGCTTCCTTTCAACATCCGTTCTGCCGACCACTAACTGACAACCCTTGCGTCACCTTCCAAGTTCTGCAAAATTTCTACAAC---GAGTACAGATTAGGCCTGTTCAGTCCCATCTTCCTATCTCCACTCAGAAGCAGCAACATAGAG---TGGCCCTTCGCATACAGAGACATAATATACAACCCACTCATGGACAAGGGGGTAGGTAACATGATGTGGTACCAGTACAACACAAAACCAGATACCCAGTTCTCCCCCACC---------TCTTGCAGAGCAGTGCTAGAAGACAAACCCATATGGTCCATGGCATATGGGTATGCAGACTTTCTGCTGTCCATACTAGGTGAACACGACGATGTAGACTTCCATGGATTAGTCTGTATCATATGCCCC---TACACCAGACCGCCCCTCTTCGACAAGGAT------AACCCCAAGATG------GGCTATGTCTTCTACGATGCTAAATTTGGCAATGGCAAATGGATAGACGGTACGGGATTCATCCCGGTAGAGTTCCAGAGTAGATGGAAACCAGAGCTGGCCTTCCGGAAAGACGTACTGACTGACTTAGCCATGTCAGGCCCCTTCTCCTACAGCGACGACCTT---AAAAACACCACAATCCAGGCCAAGTACAAATTCAAATTCAAATGGGGCGGTAATCTCTCTTACCACCAGACGATCAGAAACCCGTGCACCTCGGACGGACAGACGCCCACA---ACCAGTAGACAGTCTAGAGAGGTACAAATCGTTGACCCGCTCACCATGGGACCCCGATACGTATTCCACTCGTGGGACTGGCGACGTGGGTGGCTTAATGACAGAACTCTCAAACGCTTGTTCCAAAAACCGCTCGATTTTGAAGAGTATCCAAAATCTCCA------AAGAGACCTAGAATTTTCCCACCC
>SAf_09
AAAATGACCTTAAAAATGTGGAATCCATCCACAATTCGCGCCTGTAACATTAGGGGCTTCATAGCACTAGTAGTCTGTGGACAC---------ACTCGTGCAGGCTGTAAC---TATGCCATACACAGCGAAGACTACATACCTCAACTAAGA------------CCCTACGGAGGGTCT---TTCAGCACTACTACTTGGAGTCTAAAACTACTATTTGACGAATATCTGAAATTTAGAAACAAATGGAGCTACCCCAACACAGAACTAAACCTTGCTAGATACAGGGGAGCCACATTTACATTTTACAGAGACCCCAAAGTAGACTATATAGTAGTATACAACACAGTACCTCCATTTAAACTTAACAAATACAGCTGCCCCATGCTGCACCCAGGTATGATGATGCAGTACAAAAAGAAAGTTTTAATACCAAGCTATCAGACAAAACCAAAGGGAAAAGCCAAAATAAGACTTAGAATAAAACCTCCA---GTTTTATTTGAAGACAAATGGTACACCCAGCAAGACCTGTGTCCCGTTAATCTTTTGTCACTTGCGGTTAGCGCATGTTCCTTCCTGCATCCGTTTATACCACCAGAAAGTGACAACATATGCATAACGTTCCAGGTGTTGCGAGACTTTTATTAC---GACTACCACCTAGGAAAATACAGTGCTATATTCTTAAGTCCCTATAGA------ACAAACACTCAATTTGATACAGCATACCAAGATGTAACCTACAATCCTAACACAGACAAAGGCAAAGGCAATAAAATATGGATTCAGAGCTGTACAAAAGAATCCACCATACTAGACAACGCA------------TGCAGATGTGTAATAGAAGACATGCCATTATGGGCTATGGTAAATGGCTACTTAGAATTCTGTGACTCAGAGCTTCCA---GGAGCCAACATCTACAATACATACATAGTAGTTGTTATATGCCCT---TACACCAAACCTCAACTACTAAACAAAACT------AATCCAAAACAA------GGCTATGTATTTTATGACACTCTATTTGGAGACGGAAAAATGCCCACAGGAACAGGCCTAGTACCGTTCTGGCTGCAGAGCAGATGGTACCCCAGAGCAGAGTTCCAACAACAAGTACTACATGACCTTTACCTTACAGGCCCATTTAGCTACAAAGATGACCTA---AAATCCTTTAGCTTTAATGCTAAATACAAATTCTCATTCTTATGGGGCGGCAATATGATTCCCCAACAGATTATCAAAAACCCGTGTAAAAAAGAAGAATCCACATTCACCTATCCCAGTAGAGAGCCTCGCGACCTACAAGTTGTTGACCCACTCACCATGGGCCCAGAATGGGTCTTCCACACATGGGACTGGAGACGTGGACTTTTTGGTAAAAATGCTGTCGACAGAGTGTCAAAAAAACCAGACGATGATGCAGAATATTATCCAGTACCA------AAAAGGCCTCGATTCTTCCCTCCA
>SAa_01
AAACTCGTACTGACGCAGTGGAGCCCCCAGACTGTCAGAAACTGCACCATCAGGGGCATAGTCCCCATGGTGATATGCGGGCAC---------ACTAGGGCCGGTAGAAAC---TTTGCCATTCACAGCGAAGACTTCACCTCCCAGATAAAG------------CCCCACGGAGGTAGC---TTCAGCACTACAACCTGGTCTCTAAAAGTATGCTGGGACGAGCACCAGAAATTCATGAACAGGTGGTCGTACCCCAATACTCAGCTGGACCTAGCCAGGTACCTGGGGGTCACCTTCTACTTCTACAGAGACCAAAAAACAGACTATATAGTCCAGTGGAGTAGAAATCCCCCATTTAAGCTCAACAAGTACAGCAGCCCCATGTACCACCCAGGCATGATGATGCAGGCCAGAAAAAAACTGATGGTTCCCAGTTTCCAGACGAGACCCCGGGGTAGAAAGAGATACAGGGTTAGAATAAGACCCCCC---AACATGTTTGCAGATAAGTGGTACACTCAAGAGGACCTGTGTCCGGTACCCCTTGTGCAACTTGTGGTTTCTGCGGCTAGCTTCATGCATCCGTTCTGCTCACCACTAACGAACAACCCTTGCATCACCTTCCAAGTTTTGAAAGACAACTATTAC---GAATACCACACAGGCATATACAGCTCCATATTCCTAAGTCCTCAGAGA------AAC---CTACAGTTCCCCGCAGCATACCTAGATGTAACATATAACCCTAACTGTGACAGAGGCATAGGAAACAAAATCTGGTTCCAGTATAGCACAAAAATGACCACAGATTTTGAACAGAAA---------CAGTGCAAGTGTGTCCTTGAAAATATTCCCCTATGGTCAGCGTTTCACGGGTACCCAGACTTTATAGAGCAAGAACTCAGCATAAGCGCAGAGATCCACAACTTTGGGTTAGTGTGCTTCATATGCCCC---TACACATTTCCCCCATGCTATAACAAAACC------AAACCTGAGCAA------GGATATGTATTTTATGATACCACCTTTGGCAATGGAAAAATGCCAGACGGGTCGGGACACATACCCATCTACTGGCAGCAGAGATGGTTTATAAGACTGGCCTTTCAGACCCAGGTAATGCACGACCTTGTCATGTGCGGACCCTTTAGCTACAAAGATGACCTA---GCTAATACTACAATAACAGCCAGATACAAGTTTAGATTTAAATGGGGCGGTAATATCATCCCCGAACAGATTATCAAGAACCCGTGTCACAGAGAGCAGTCCCTCGCTTCCTACCCCGATAGACAACGTCGCGACCTACAAGTTGTTGACCCATCAACCATGGGCCCAATCTACACCTTCCACACATGGGACTGGCGACGGGGGCTTTTTGGTACAGATGCTATCCAGAGAGTGTCACAGAAACCGGGAGATGCTCTCCGCATTACAAACCCTTTC------AAGAGACCCAGATATGTTCCCCCG
>CT23F
ACTCTTGTTATCAGACAGTGGCAACCGGACGTGGTCCGGTTCTGCAAGATAAATGGATGGCTACCTCTAATTGTCTGTGGCTCA---------GGGAGCACCCAGAACAAT---TTTATAGTCCACTCAGAGGACATAACTCCAAGAGGAGCC------------CCCTATGGAGGCAAC---CTCACACACATAACATGGTGCCTAGAGGCCATCTACCAAGAGTTTTTAATGCACAGAAACAGATGGACCAGAAGCAACCATGACCTAGACCTCATGAGATACGTAGGAGTGAGATTCAAGGCCTACAGACACCCCACAACAGACTATATAATCTCCTACAGCAAAACCTCACCCTTTCAGGTCACAGAACTCAGCTACCTCAGTTGCCACCCGCTCTTAATGCTTCTCAGCAAACACCACATAGTGGTAAAAAGCCTACAGACTAAGCCCAGAGGCAAACCCTATGTTAAATTCTTCTGCAAGCCTCCA---AAACTCATGCTAAATAAGTGGTACTTTACAAAAGACTTTGCAAAAGTACCAATACTCATGATGTGGGCCACAGCCTGTGAACCCAGAAACCCATGGCTCGGAGAAGGCACCCTCTCGCCCTGCATAGGCTTCTATGCACTAAAACCATCCATATAT---ACACAAGAATTTGGCTTTTACAGCCCATACTACTTAACACCATCCAAA------AGAGACATAGACTGGCACACACCATACACATACACAAGATACAACCCACTAGCAGACAAAGGCCTAGGCAACATGATATGGGCAGACTGGTGTAGCAGAGATGAGGCCGCCTACAGCCCAACA---------CAAAGCAAATGCATGCTTAAAGACCTGCCACTATTCATACTATTCTATGGCTACATAGACTGGGTACAAAAGAGTATAGGGTCTCAAACAATAACCAGAGAC---ATGAGACTCATGGTTATATGTCCA---TACACAGAGCCACAACTAGTAGACCCCCAA------GATAAAACTAAG------GGCTTTGTACTATATGGAGACACATTTGCCAACGGAAATATGCCAGTACTTGCACCACAGATACCCATCTCGTGGTTTGTCCGTTGGTACCCCAACTTTGCACACCAAAGGGAAGTTTTAGAAAGAGTGGTTTCCTGTGGACCGTTCATGGTCAGAGACCAGGAAAAGAACAGTTGGGACATTACACTAGGCTACCACTTCCTATTCAAATGGGGCGGATCCCCTCTCCCCTCTCAGGCTATCGACGACCCGAGCCAGAAGCCCACCCACGCGCTACCCGAGCCCGGTACGCTCCCTAGAATCTTACAAGTCAGTGACCCGGCAAGGCTCGGACCGAAAACAATTTTTCACCAGTGGGACCAAAGACGTGGACTGTTTACAAAAAGAAGTATTAAAAGAATGTCGGAATACTCATCAGATGATGAAAATTTTTCGCCAGGTCCTTCA---AAGCGCCCAGCTCTCGACACCAGA
>CT25F
ACCCTAGTACTCAAACAATGGCAACCCGACGTTAACAGACTGTGCAGAATCACAGGATGGCTACCTCTTATAGTTTGTGGCACC---------GGCAGGGCCCAGGACAAC---TTTATAGTACACTCAGAGGACATAACCCCCCGAGGAGCC------------GCCTACGGGGGCAAC---CTCACACACATAACATGGTGCTTAGAAGCTATATACCAAGAATTCCTCATGCACAGAAACAGATGGTCCAGAAGTAACCATGACCTGGACCTCTGCAGATACCAAGGAGTAGTTTTTAAGGCCTATAGACACCCCAAAGTTGACTACATACTAGCATACACAAGAACACCTCCATTTCAAGCAACAGAACTTAGCTACATGTCCTGCCATCCACTACTCATGCTGACAGCAAAACACAGGATAGTAGTAAAGAGCCAAGAGACCAAAAAAGGGGGCAAAAAATATGTAAAATTTAGAATAAAGCCCCCC---AGACTAATGTTAAACAAGTGGTACTTCACTCATGACTTTTGTAAAGTCCCACTATTCAGCATGTGGGCCTCAGCCTGTGATCTAAGAAATCCCTGGCTAAGAGAGGGAGCCCTAAGCCCCACAGTAGGCTTTTTTGCCTTAAAGCCTGACTTCTAC---ACACAAGAATTTGGACTATACTCTCCATACTATTTAACACCAACAAGA------ATCAGCCTAGACTGGCACACAGTATTCCACCACATCAGATACAACCCGATGGCAGACAAAGGCCTAGGAAACATGATTTGGGTCGACTGGTGTTCCAGAAAAGAAGCCACCTACGACCCCACA---------AGATCCAAGTGCATGCTAAAAGACCTACCACTATACATGCGCTTCTATGGCTACTGTGACTGGGTAACTAAATCAATAGGCTCAGAAACAGCCTGGAGAGAC---ATGAGATTAATGGTGGTCTGCCCT---TATACAGAACCCCAACTAATGAAAAAAAAT------GACAAAACCTGG------GGCTATGTAATCTATGGCTACAACTTTGCAAACGGAAACATGCCGTGGTTACAGCCATATATCCCAATCTCGTGGTTTTGCCGTTGGTTCCCTTGCATCACTCACCAACGTGAAGCAATGGAGTCAGTTGTGGCCACAGGACCGTTCATGGTCAGAGACCAAGACCGCAACAGTTGGGACATAACTATAGGCTACAAATTCTTATGGAGATGGGGGGGCTCTCCTCTGCCCACTCAGGCAATCGACGACCCCTGCCAGCAGGGAACCCACCCGCTTCCCGAGCCCGGTACGTTGCCTAGAATCTTACAAGTCAGCGACCCGACGCAACTCGGACCGAAAACCATATTCCACCTCTGGGACCAGAGGCGTGGACTTTTTAGCAAAAGAAGTATTGAAAGAATGTCAGAATACAAAGGAACTGATGACTTATTTTCACCAGGTCGCCCA---AAGCGCCCAAAGCTCGACACACGT
>CT30F
ACCCTAGTACTCAGACAGTGGCAACCTGACGTTATCAGACACTGTAAGATAACAGGACGGATGCCCCTCATTATCTGTGGAAAG---------GGGTCCACCCAGTTCAAC---TACATCACCCACGCGGACGACATCACCCCCAGGGGAGCC------------TCCTACGGGGGCAAC---TTCACAAACATGACTTTCTCCCTGGAGGCAATATACGAACAGTTTCTGTACCACAGAAACAGGTGGTCAGCCTCCAACCACGACCTCGAACTCTGCAGATACAAGGGTACCACCCTAAAACTGTACAGGCACCCAGATGTAGACTACATAGTCACCTACAGCAGAACGGGACCCTTTGAGATCAGCCACATGACCTACCTCAGCACTCACCCCCTTCTCATGCTGCTAAACAAACACCACATAGTGGTGCCCAGCCTAAAGACTAAGCCCAGGGGCAGAAAGGCCATAAAAGTCAGAATAAGACCCCCC---AAACTCATGAACAACAAGTGGTACTTCACCAGAGACTTCTGTAACATAGGCCTCTTCCAGCTCTGGGCCACAGGCTTAGAACTCAGAAACCCCTGGCTCAGAATGAGCACCCTGAGCCCCTGCATAGGCTTCAATGTCCTTAAAAACAGCATTTAC---CTACGAGAGTATGGCCTCTACAGTCCATACTACCTAAACCCCACAAGG------ATAAACCTTGACTGGATGACCCCCTACACACACGTCAGGTACAATCCACTAGTAGACAAGGGCTTCGGAAACAGAATATACATACAGTGGTGCTCAGAGGCAGATGTAAGCTACAACAGGACT---------AAATCCAAGTGTCTCTTACAAGACATGCCCCTGTTTTTCATGTGCTATGGCTACATAGACTGGGCAATTAAAAACACAGGGGTCTCCTCACTAGCGAGAGAC---GCCAGAATCTGCATCAGGTGTCCC---TACACAGAGCCACAGCTGGTGGGC---TCC------ACAGAAGACATA------GGGTTCGTACCCATCACAGAGACCTTCATGAGGGGCGACATGCCGGTACTTGCACCATACATACCGTTGAGCTGGTTTTGCAAGTGGTATCCCAACATAGCTCACCAGAAGGAAGTACTTGAGGCAATCATTTCCTGCAGCCCCTTCATGCCCCGTGACCAGGGCATGAACGGTTGGGATATTACAATAGGTTACAAAATGGACTTCTTATGGGGCGGTTCCCCTCTCCCCTCACAGCCAATCGACGACCCCTGCCAGCAGGGAACCCACCCGATTCCCGACCCCGATAAGCACCCTCGCCTCCTACAAGTGTCGAACCCGAAACTGCTCGGACCGAGGACAGTGTTCCACAAGTGGGACATCAGACGTGGGCAGTTTAGCAAAAGAAGTATTAAAAGAGTGTCAGAATACTCATCGGATGATGAATCTCTTGCGCCAGGTCTCCCATCAAAGCGAAACAAGCTCGACTCGGCC
>CT43F
ACTATTGTACTAAGACAATGGCAGCCGGACGTTATGAAAAAGTGCTTTATTACTGGGTGGCTACCTCTAATAATCTGTGGATCT---------GGAAACACCCAGTTTAAC---TTTGTGACTCATGAGGACGACATACCACCTCCAAAGGCC------------TCCTTTGGAGGAAAC---TTTACTAACCTCACCTTCACCCTAGCGGGACTATATGAACAAAAACTGCTCCACAGAAACAGGTGGTCCAAGTCCAACTTTGACCTAGACCTAGCCAGATACCTCTACACAAAAATTAAACTATACAGACACCCCACTGTAGACTACATAGTCACCTACAACAGAACAGGCCCATTCGAGATAAATGAACTCAGCTACATGCTCACACACCCTCTCGCCATGCTCCTAAACAAGCACCACATAGTAGTTCCAAGCTTTAAAACAAGGCCCAAAGGAAAGAGATCCAAAACAATACTTATTAAGCCTCCA---AAACTCATGATAAACAAGTGGTACTTTGCTAAAGACATCTGCAAAATAGGCCTCTTCCAAATCTATGCCACAGGCCTAGAACTCACCAACCCATGGCTCAGATCAGGCACCAAGAGCCCCATCATAGGCATATATGTCCTTAAAAACTCTGTGTAT---AGTCATGACTATGGCATTTACAGCCCATACTTTTTAACACCGCGAAGA------TACACAAGAGAATGGTACACAGCCTGGGAGTATGTAAGATACAACCCACTATCAGACAAAGGTCTAGGTAACAGAATCTATGCACAGTGGTGCAGCGAAGCATCCTCCTCTTATAGCTCCACC---------AAAAGCAAATGCATGCTACAAGACATGCCACTATACATGCTAACATATGGCTACCTAGACTATGTAGTAAAATGCACAGGCAATAAATCAGCCTGGACAGAC---ATGAGAGTCTGTGTAAGATGTCCA---TACACAGAACCCCCACTAACAGGG---TCA------GACAGTAACTCC------GGCTTTGTACTATTATCAGAAAGCTTCATGAACGGAGACATGCCCTGGCCCAGCAACTTCATACCGTTGAAGTTGTGGTTTAAGTGGTTTCCTATGATGTTTAACCAAAAACAGGCAGTTGAGAACATAGTTTCCTGTGGCCCCTTCATGCCCAGAGATCAGGAAGCCAACTCTTGGGACATAACCATAGGTTACAAGTCAGTTTTTAAATGGGGGGGTTCCCCTCTGCCTCCACAGCCCATCGACGACCCTTGCCAAAAATCCACACACGAACTACCCGACCCCGATAAATACCCTCCAAGAATACAAATCGCAGATCCGGAACACCTCGGCCCACAAACAATCTTCCACACCTTCGACATCAGACGTGGACTGTTTAGCTCGGCAAGTCTTAAAAGAGTGTCAGAATACCAACCTCCTGATGACCCTTTTTCAACAGGCGTCGGGTTCAAAAGACCCCGAATGGAAACCCAG
>JT03F
ACTCTCATTGTCAGGCAATGGCAACCAGACGTTATAAAGAGATGCTTTATCACAGGGTGGCTGCCCCTCATTATCTGTGGAAAC---------GGACACACCCAATTTAAC---TTTATAACTCACATGGATGACATTCCACCCAAGAATGCA------------TCCTACGGGGGCAAC---TTCACCAACTTGACCTTTAACCTAGCCTGCTTCTATGACGAATTCATGCACCACAGAAACAGATGGTCAGCCTCTAACCATGACCTAGAGCTAGTGAGATACATCAGAACCAGCCTTAAACTCTACAGACACGAGTCAGTAGACTATATAGTGTGCTACACCACCACAGGCCCCTTCGAGACAAATGAAATGTCCTACATGCTCACTCACCCTCTGGCCATGCTCCTCAGCAAAAGACACGTAGTTGTGCCTAGCCTAAAAACAAAACCACACGGCAGAAAGTACAAAAAGATAACAATTAAGCCCCCA---AAACTGATGCTAAACAAGTGGTACTTTGCTACAGACCTCTGCCACATAGGCCTCTTCCAGCTCTGGGCCACAGGCCTAGAGCTTAGAAATCCATGGCTCAGATCAGGCACAAACAGCCCTGTTATAGGCTTCTATGTCCTTAAAAACCAAGTTTAC---GAACATGACTGTGGCATTTACAGCCCATACTTTCTAACACCACAAATA------TATAGCCCAGAATGGCACACAGCCTGGTCCTACATCAGATACAATCCCCTCACAGACAAAGGCATAGGAAACAGAGTCTGTGTCCAGTACTGCAGCGAGGCCAGCAGCGACTACAACCCAATA---------AAGAGCAAGTGTATGTTACAAGACATGCCCTTGTGGATGATGCTGTATGGCTACGCAGACTATGTAGTAAAGAGCACAGGCATACAGTCAGCCTGGACAGAC---ATGAGAGTGGCCATCAGATGTCCC---TACACAGACCCTAAGCTTGTGGGC---AGC------ACAGAAAACACC------ATGTTTATCCCCATAGGCCTAGAATTCATGAACGGAGACATTCCAGACAAAAGGCCCTACATTCCGTTAACCTGGTGGTTTAAGTGGTACCCCATGATTACACACCAGAAAACCGCAATTGAGGCAATAGTTTCCTGCAGCCCCTTCATGCCCAGAGATCAGGAACAAGCTAGTTGGGACATAACTGTAGGTTACAAAGCAACCTTCTTATGGGGCGGGTCCCCGTTACCTCCACAGCCCATTGACGACCCCTGCCAAAAAGGAAAACACGACATTCCCGACCCCGATACAAACCCTCCAAGAATACAAATATCAGACCCGCAACACCTCGGACCGGCGACGCTGTTCCACTCGTGGGACCTCAGACGTGGATATATTAATACAAAAAGTATTAAAAGAATCTCAGAACACCTCGATGCTAATGAATATTTTTCGACAGGCGTCGTGTCCAAAAAACCCCGATTCGACACTCCC
>JT05F
ACTCTTATACTCAGACAGTGGCAACCAGATGTTATGAAAAAATGTTTTATTACTGGCTGGATGCCCCTCATTATATGTGGCACT---------GGGAACACTCAATTTAAC---TTTATAACCCATGAAGACGATGTGCCACCAAAAGGAGCC------------TCCTATGGAGGCAAC---CTCACTAACCTCACCTTCACTCTAGAAGGACTGTATGACGAACACCTACTCCACAGAAACAGGTGGTCCAGATCAAACTTTGATCTAGACCTCAGCAGATACCTCTACACTATAATAAAGCTATACAGACACGAGTCTGTAGACTACATAGTCACCTACAACAGAACAGGCCCCTTTGAAATAAGCCCACTCAGCTACATGAACACACACCCTATGCTAATGCTCCTAAACAAGCACCACGTAGTGGTGCCAAGCCCAAAAACAAAGCCCAAAGGCAAGAGGGCCATTAAAATTAAAATAAAGCCACCT---AAACTAATGCTAAACAAATGGTACTTTGCAAGAGACACGTGTAGAATAGGCCTCTTTCAGCTCTATGCCACAGGGGCTAACCTAACAAACCCCTGGCTCAGGTCAGGCACAAACAGCCCTGTAGTGGGATTCTATGTAATTAAAAACTCCATATAT---AGCCATGACTATGGCATTTATAGTCCTTACTTTTTAACACCCCAAAGA------TACAGCCCCCAATGGCACACAGCATGGACATATGTCAGATACAACCCACTAACAGACAAAGGCATAGGCAACAGAATATTTGTTCAGTGGTGCTCAGAAAAAAACAGCTCATACAACAGCACA---------AAAAGCAAGTGCATGCTACAAGACATGCCCCTTTTTATGCTAACCTATGGGTACCTAGACTATGTACTAAAATGCGCAGGCTCTAAATCAGCCTGGACAGAC---ATGAGAGTCTGTATCAGAAGCCCA---TACACAGAACCACAGCTTACAGGC---AAC------ACAGATGATATT------AGTTTTGTTATAATATCAGAGGCCTTCATGAACGGGGACATGCCCTACCTAGCTCCACACATACCCGTTAGTCTGTGGTTTAAGTGGTACCCCATGATATTACACCAGAAGGCAGCTTTAGAAACCATAGTTTCCTGTGGACCGTTTATGCCCAGAGACCAGGAAGCCAACTCTTGGGACATAACCGCAGGTTACAAAGCAGTTTTTAAGTGGGGTGGGTCCCCTCTGCCTCCACAGCCTATCGACGACCCCTACCAAAAACCCACCCACGAAATACCCGACCCCGATAAGCACCCTCCAAGACTACAAATTGCAGACCCGAAAATCCTCGGACCGTCGACAGTCTTCCACACATGGGACATCAGACGTGGCCTCTTTAGCACAGCAAGTCTTAAGAGAGTGTCAGAATACCAACCGCCTGATGACCTTTTTTCAACAGGCGTCGCATCCAAAAGACCCCGATTCGACACTCCA
>JT14F
ACTATAATAGTGAGACAGTGGCAGCCAGATGTAATGAGAAACTGTTATATTACTGGCTTCCTACCTCTCATAGTCTGTGGCTCA---------GGCAACACTCAATTTAAC---TTTATCACACATGAGAATGACATACCCCCAAGGGGAGCC------------TCCTATGGGGGCAAC---CTCACCAACATAACCTTCACCCTAGCGGCACTATATGACCAGTACTTGCTACACAGAAACAGGTGGTCCAGGTCAAACTTTGACCTAGACCTAGCCAGATACATTAACACAAAACTAAAACTATACAGACATGACTCAGTAGACTACATAGTAACCTACAACAGAACAGGTCCCTTTGAGGTGAATCCACTAACATACATGCACACTCACCCCCTACTCATGCTCGTGAACAGGCACCACATAGTGGTGCCCAGTTTAAAAACAAAACCCAGAGGCAAAAGATACATAAAAGTAAAAATAAAGCCTCCA---AAACTAATGCTAAACAAGTGGTACTTTGCGAAAGACATCTGCCCACTAGGCCTCTTCCAGCTATATGCTACCGGCCTAGAACTCAGAAACCCCTGGATCAGAGAGGGCACAAACAGCCCCATAGTAGGGTTTTATGTTTTAAAACCCTCACTATAT---TCACACGACTTTGGCATATACAGCCCATACTTTTTGTCACCTGCAAGA------TTTACAGACTACTGGCACAGTGCATACACCTATGTCAGATACAACCCCATGTCAGACAAAGGCATAGGTAACATAATCTGCATACAATGGTGCAGTGAAAAAAACAGTGAATTTAATGAGACT---------AAAAACAAGTGCATACTAAGAGACATGCCACTTTACATGCTAACATATGGCTACCTAGACTATACCACAAAATGCACAGGCTCCAACTCCATCTGGACAGAC---GCCAGAGTAGCCATCAGATGTCCA---TACACAGATCCCCCACTATCAAATCCAACT------AACAAAAACACA------CTTTATATTCCACTATCTACATCTTTCATGCAAGGAGACATGCCCTGGCCAACCACAAACATTCCGTTAAAGATGTGGTTTAAGTGGTATCCCATGATCATGCACCAGAGGGCCTGTTTAGAAACCATAGTTTCCTGTGGACCGTTTATGCCCAGAGACCAAACCGCAAGCAGTTGGGACATAACTATTGCATACAGAGCCTTTTTTAAATGGGGTGGCAATCCTCTGCCTCCACAGCCCATCGACGACCCCTGCCAAAAAGACACCCACGAAATACCCGACCCCGATAAACACCCTAGAGGAATACAAATATCAGACCCGAAGGTACTCGGACCACCCACAGTCTTCCACACATGGGACATCAGACGTGGACTGTTTAGCTCGACGAGTCTTAAAAGAGTGTCAGAATACCAACCGCCTGATGACCCTTTTTCAACAGGCGTCGTCTTCAAAAGACCCCGACTGGAAACCCAG
>JT19F
ACTCTTATACCGAGACAGTGGCAGCCAGATGTTACTAAAAAGTGCTTCATTACTGGCTGGATGCCCTTAATAATCTGTGGGACT---------GGACACACACAATTTAAC---TTTATAACCCACGAAGAGGATATCCCCGGTGCAGGAGCC------------TCCTATGGAGGAAAC---CTTACAAACATTACCATTACTCTGGGAGGGCTATATGAACAATATATGCTTCACAGAAACCACTGGTCCAGAAGCAACTATGACCTAGAGCTGGCCAGATACCTAGGCTTCACCCTAAAATGCTACAGACATGCAACAGTAGACTATATACTTACATACAGCAGAACAACACCCTTTGAGACCAATGAACTGAGCCACATGCTAACTCACCCCTTACTAATGCTACTAAACAAACATCACAGAGTAATACCCAGCTTAAAAACAAGGCCAAAAGGAAAAAGGTCAGTTAGAATCCACATTAAACCCCCA---AAACTAATGATAAACAAATGGTACTTTGCAAAAGACCTCTGTAACATAGGACCCTGTCAAATATATGCCACAGGCCTAGAACTCTCAAACCCCTGGCTAAGATCAGGCACAAACAGCCCTGTAATAGGCTTTTGGGTACTTAAAAATCACCTATAT---GAACATGACTATGGCTTATTCAGCCCTTATTTTCTAACACCAAACAGA------TACAGCACAGAGTGGCACATGCCAATTACCTATGTTAGATACAACCCACTAGCAGACAAAGGCATAGGCAACAGAATATACATGCAGTGGTGCTCAGAAAGCAGCAGCAGCTTTGAGCCCACC---------AAAAGCAAGTGCATGCTACAAGACATGCCACTATACATGCTCACATATGGATACCTAGACTATGTTGTTAAATGCACAGGTGTTAAATCAGCCTGGACAGAC---ATGAGAGTGGCCATTAGAAGCCCC---TACACCTTTCCTCAACTAATAGGC---AGC------ACAGATAAAGTG------GGCTTCATCCCCCTAGGTGAAAAATTCATGAGCGGAGACACAGACCCCGTTAAAAACTTTATACCGTTAAAGTATTGGTACAGATGGTATCCGTTTGCGGCTAACCAAAAGTCAGTTTTAGAAACCATAGTTTCCTGTGGCCCCTTCATGCCCAGAGATCAGGAAGCAGGCTCTTGGGACATAACTGTAGGTTACAAAGCAACCTTTAAACGGGGGGGCTCCCCTCTACCTCCACAGCCCATCGACGACCCATGCCAAAAGCCCACCCACGACCTTCCCGACCCCGATAGACACCCCCCAAGAATACAAATCTCGGACCCGGCAAGACTCGGACCGGAGACGCTCTTCCACTCATGGGACATCAGACGTGGATACATTAACACAAAAGCTATTAAAAGAATCTCAGATTACACAGAATCTAATGACTATTTTTCAACAGGCGTCGTGTCAAAAAGACCCCGATTGGAAACCCAG
>JT41F
ACCCTAATACTGAGGCAGTGGCAACCTGACGTTGTTAAACACTGTAAGATAACAGGATGGATGCCCCTCATTATCTGTGGCTCT---------GGCAGCACACAGATGAAC---TTTATAACCCACATGGACGATACTCCTCCCATGGGATAC------------ACCTACGGGGGCAAC---TTTGTAAATGTGACTTTCAGCTTAGAGGCCATCTATGAACAGTTCCTATATCACAGAAACAGATGGTCCAGATCTAACCATGACTTAGACCTAGCCAGGTACCAAGGAACCACCTTAAAACTCTACAGACACGCCACAGTAGACTACATACTTTCCTACAACAGGACAGGACCCTTCCAGATCAGTGAGATGACATACATGAGCACTCACCCAGCAATAATGCTACTAATGAAACACAGAATAGTTGTGCCCAGCCTTAGAACAAAGCCTAAAGGCAGGCGCTCCATAAAAATTAGAATAAAGCCCCCC---AAACTTATGCTAAACAAGTGGTACTTTACCAAAGACATATGCTCCATGGGCCTCTTCCAACTAATGGCCACCGGAGCAGAACTCACTAACCCCTGGCTCAGAGACACCACAAAAAGCCCAGTAATAGGCTTCAGAGTTCTAAAAAACAGTGTTTAC---ACACATGACTTTGGCATATACAGCCCATACTGGATAACACCTACCAGA------ATAAGCCTAGACTGGGACACACCATGGACATATGTCAGATACAACCCACTCTCAGACAAAGGCATAGGCAACAGAATCTATGCACAGTGGTGCTCAGAAAAAAGCAGCAAATTAGACACCACA---------AAGAGCAAATGCATACTAAAAGACTTTCCACTATGGTGCATGGCCTATGGCTACTGTGACTGGGTAGTAAAATGTACAGGAGTGTCCAGTGCATGGACAGAC---ATGAGAGTAGCCATCATCTGCCCG---TACACAGAACCGGCACTTATAGGG---TCA------GATGAAAATGTA------GGCTTTATTCCAGTAAGTGACACCTTTTGCAACGGAGACATGCCGTTTCTTGCACCATACATCCCTATTACATGGTGGATCAAGTGGTACCCCATGATTACACACCAAAAGGAAGTTCTTGAGGCAATAGTAAACTGTGGACCGTTTGTCCCCCGAGACCAAAGTTCCCCAGCTTGGGAAATCACCATGGGTTACAAAATGGATTGGAAATGGGGCGGCTCTCCCCTGCCTTCACAGGCAATCGACGACCCCTGCCAGAAGCCCACCCATGAGCTACCCGATCCCGATAGACACCCTCGCATGTTACAAGTCTCTGACCCGACAAAGCTCGGACCGAAGACAGTGTTCCACAAATGGGACTGGAGACGTGGGCAACTTAGCAAAAGAAGTATTAAAAGAGTCCAAGAAGACTCAACGGATGATGAATATGTTACAGGGCCTTTATCAAGAAAAAGAAACAAGCTCGACACAAAG
>CT39F
AAGATAACTATAAGACAATGGCAGCCAGCCATGACGAGACGCTGTTTTATAAGGGGACACATGCCCGCTTTAATATGTGGCTGG---------GGGGCGTACGCCAGCAAC---TACACCAGCCACCTGGAGGACAAAATAGTTAAAGGA---------------CCCTACGGAGGGGGA---CACGCCACTTTTAGATTCTCCCTACAAGTACTGTGCGAGGAGCATCTAAAACACCACAATTACTGGACTAGAAGTAACCAAGACCTAGAACTAGCTCTGTACTACGGAGCCACTATTAAATTTTACAGAAGCCCAGACACAGACTTTATAGTAACATACCAGAGAAAATCCCCCCTTGGAGGCAACATACTAACAGCTCCTTCACTACACCCAGCAGAGGCCATGCTAAGCAAAAACAAAATACTAATACCGAGCTTACAAACAAAACCCAAAGGAAAAAAGACTGTAAAAGTTAACATACCACCCCCC---ACCCTTTTTGTACATAAGTGGTACTTTCAGAAGGACATATGTGACCTAACACTGTTTAACTTGAACGTTGTTGCGGCTGACTTGCGGTTTCCGTTCTGCTCACCACAAACTGACAACGTTTGCATCACCTTCCAGGTACTAGCCGCAGAGTACAAC---TGCCATCTAACAGGCATATTTTCACCACCATTCTTAAACATAGGTAGA------GTAGCCAGAGAATTTCCAGGACTATACACAGACGTTGTCTATAATCCATGGACAGATAAAGGCAAAGGAAACAAAATATGGTTAGACAGCCTAACAAAAAGCGACAATATATATGACCCAAGA---------CAAAGCATTCTACTAATGGCAGACATGCCACTATACATAATGTTAAATGGATATATAGACTGGGCAAAAAAAGAAAGAAACAACTGGGGCTTAGCTACACAA---TACAGACTACTACTAACATGTCCC---TACACATTCCCAAGACTATACGTAGAAACA------AACCCAAACTAT------GGATATGTACCATATTCAGAATCATTTGGAGCAGGCCAAATGCCAGACAAAAACCCCTACGTACCAATTACATGGAGAGGCAAATGGTACCCTCACATACTTCATCAAGAGGCAGTTATAAATGACATAGTAATATCAGGCCCATTCACACCAAAAGACACAAAA---CCAGTAATGCAATTAAACATGAAATACTCGTTTAGATTCACATGGGGCGGCAATCCTATTTCCACACAGATTGTTAAAGACCCCTGCACCCAGCCCACCTTTGAAATACCCGGTGGCGGTAACATCCCTCGCAGAATACAAGTCATCAATCCGAAAGTCCTCGGACCCAGCTACAGTTTCAGATCCTTTGACCTCAGACGTGACATGTTTAGCGGCTCGAGTCTTAAAAGAGTCTCAGAACAACAAGAGACTTCTGAGTTTTTATTCTCCGGCGGC------AAACGCCCCAGGATCGACCTTCCC
>CT44F
AAAATAACTATAAGACAGTGGCAACCAGCCAAGACTAGAAAATGCTACATAAGAGGCTACATGCCCGCCCTTATGTGCGGCTGG---------GGAGCCTACAGCAGAAAC---TACAGCAGTCACTTAGAGGACAAAATAACTGCGGGA---------------CCGTACGGTGGGGGA---CACAGCACTATGAGATTCTCCCTACAGGTGCTCTACGAGGAGCACCTAAAACACCACAATTACTGGACACGCAGCAACCAGGACCTAGAACTGGCCCTGTACTATGGCTGCACAATTAAGTTTTACAGGGACCCCGAAACAGACTTTATAGTTACATACCAGAGAAAATCTCCTCTGGGAGGTAACATAATGACAGCACCATCACTACACCCAGCAGAAGCCATGCTTACGAGAAACAAAATACTAGTACCCAGTTTACAAACTAAACCAAAAGGAAAAAAAACTGTAAAAGTTAACATAGCACCCCCC---ACTCTATTTGTGCACAAATGGTACTTTCAAAAAGACATATGTGACTTAACACTGTTCAACTTGAACGTTATTGCGGCTGACTTGCGGTTTCCGTTCGGCTCACCACAAACTGACAACATTTGCATAACCTTCCAAGTTCTCTCTTCCATTTACAAC---TGTCACCTAACAGGAATATTTTCACCTCCATGGCTAAACATAGGCAGA------GTCAGCAGAGAGTTTCCAGGACTATACAATGACATTATATACAACCCATGGACAGACAAAGGCTCAGGCAACAAAGTATGGCTAGACAGCTTAACAAAAACAGACAACATTTACAAAAAAGGA---------CAAAGTGTACTTCTAATAGAAGACATGCCTATGTACATTATGCTAAACGGATACATAGACTGGGCCAAAAAAGAACTAAACAACTGGCAACTGCAAACCATG---TACAGAGTAATGATAGTATGTCCT---TACACATATCCAAGACTATACCTAGAAACC------AATCCTTACAAT------GGCTATGTAATGTACTCGCAAGCCTTTGGAGCAGGCCTAATGCCAGACAAAATATCCATTCCACCCATAGCATGGAGAGGCAAGTGGTACCCACACATACTACACCAAGAAGCAGTAATAAATGACATAGTACAGTCAGGGCCTTTTGCTCCAAAAGTACAAAAG---CCAAACATGCAACTAAACATGAAATACTCATTTAGATTTACATGGGGCGGTAATCCTATCTCTGCACAGATTGTTAAAGACCCCTGCACCCAGCCCACCTTTGAAATTCCCGGTGGCGGTAACGTCCCTCGCAGAATACAAGTCATCAATCCGAAATTCCTCGGGCCCAACTACAGTTTCAGATCATTTGACATACGACGTGACCTCTTTAGCGACAAGAGTCTTAAAAGAATCTCAGAACAACCAGAGACTTTTGAGTCTTTATTCTCAGGTGGC------AAACGCCCCCGGATCGATCTGCCC
>JT33F
AAAACAGTTTTAAAACAATGGCAGCCAGACATTACAAAGAGGTGCTACATAATAGGCTACATTCCTGCCATAATATGCGGGGCG---------GGCACCTGGTCTCACAAC---TACACCAGCCACCTGCTAGATATTATCCCCAAGGGA---------------CCGTTTGGAGGGGGA---CACAGCACCATGAGATTCTCCCTAAAAGTGCTCTTCGAAGAGCACCTGAGACACCTAAACTTTTGGACACGTAGTAACCAGGATTTAGAACTTGTAAGATACTTTAGATGCTCCTTTAGGTTCTACAGAGACCAACACACAGACTATCTTGTACACTACAGCAGAAAAACACCCCTGGGAGGCAACAGACTGACAGCACCTAGCCTTCACCCAGGGGTACAGATGCTAAGCAAAAACAAAATAATAGTACCCAGCTATGATACTAAACCTAAGGGCAAAAGCTATGTAAAAGTAACTATAGCACCCCCC---ACTCTACTAACTGACAAGTGGTACTTTAGCAAAGACATTTGTGACACAACCTTGGTTAACTTAGACGTTGTACTCTGCAACTTGCGGTTTCCGTTCTGCTCACCACAAACTGACAACCCTTGCATCACGTTTTCCGTTCTTCACTCCATCTACAAC---TGCCACCTTACAGGCATATACTCACCTCCCTGGCTAACACCAGGTAGA------ATATCCCCGGAGACTCCAGGACTTTACACAGACGTGACTTACAACCCATACGCAGACAAAGGAGTGGGTAACAGAATATGGGTTGACTACTGCAGTAAAAAAGGCAATAAATATGACAATACA------------AGTAAATGCCTTTTAGAAGACATGCCACTATGGATGGTCACCTTTGGCTATGTAGACTGGGTAAAAAAAGAAACTGGCAACTGGGGTATTCCACTGTGG---GCCAGAGTACTGATAAGATGCCCT---TACACAGTACCAAAACTTTACAATGAAGCA------GACCCAAACTAC------GGATGGGTCCCTTACTCCTACTACTTTGGAGAAGGAAAAATGCCAAACGGAGACCTGTACGTACCCTTTAAAATTAGAATGAAGTGGTACCCGTCCATGTGGAACCAAGAACCAGTACTAAATGACTTAGCAAAGAGCGGACCGTTTGCATACAAAGACACAAAA---ACCAGTGTGACTGTGACTGCTAAATACAAATTTACATTTAACTTCGGGGGCAACCCCGTACCCTCACAGATTGTACAAGATCCCTGCACACAGTCCACCTATGACATCCCCGGCACCGGTAACTTGCCTCGCAGAATACAAGTCATTGACCCGAAAGTCCTCGGTCCCCACTACTCATTCCACCGCTGGGACTTCAGGCGTGGCCTCTTTGGCCAACAAGCTATTAAGAGAGTGTCAGAACAACCAACAACTTCTGAGTTTTTATTCTCAGGTCCA------AAGAGACCCAGAATCGATCAAGGG
>JT34F
AAACTCATAATAAGACAGTGGCAGCCAGAGATTGTCAGAAAATGCCTTATAATAGGCTATTTTCCCATGATAATCTGTGGACAA---------GGACGGTGGTCAGAAAAC---TACAGCAGTCACTTAGAGGACCGCGTAGTTAAACAA---------------GCCTTTGGGGGCGGA---CACGCGACCACCAGGTGGTCACTTAAAGTACTATACGAGGAGAACCTCAGACACTTAAACTTCTGGACCTGGAGTAACAGAGACTTAGAACTGGCCAGGTACCTACGAGTGACGTGGACTTTTTACAGACACCAAGATGTTGACTTTATTGTATACTTTAACAGAAAGAGTCCCATGGGAGGCAGCATATACACAGCACCCATGATGCACCCAGGAGCCCTTATGCTTAGCAAACAGAAGATACTAGTAAAGAGCTTTAAAACAAAACCCAGAGGCAAGGCCACAGTGAAAGTTACCATTAAGCCCCCC---ACTCTACTAGTAGATAAGTGGTACTTTCAGCACGACATTTGCGACATGACCTTACTTAACATAAATGCCGTTGCGGCTGACTTGCGGTATCCGTTCTGCTCACCACAAACTGACAACCCTTGCGTCAGCTTCCTCGTTTTGTCAACCGTCTACAAC---GCCCACAATGTAGGCCTATTTAGCAGCAGCTTTTTATCTGCAGGAAGA------CTAGCCACAGAAATTCCAGGCCTATACACAGATATAATTTATAACCCCTACACAGACAAAGGCAAAGGAAACATGATATGGGTAGACTACTGTCAAAAAAAAGACAACTTATATAAAGAAGGC---------CAAAGTAAATGTCTAATAGCTAATTTACCACTGTGGATGGCCTGCAATGGATATATAGACTGGGTAAAAAAAGAAACAGATAACTGGGTAATAAGTACACAA---GCCAGAGTACTAATGGTAACTCCG---TACACTTACCCAAAAATGTACCGAGAAGAC------AATCCTCTATTT------GGCTTTGTTCCATACTCCTATGCCTTTGGAGATGGAAAAATGCCCAACGGTAGCACATACATACCGTTTCTATACAGAAACAAGTGGTACCCTATTACACTACACCAACAACCAGTACTAGAAGATATAGCTAGATCAGGCCCCTTCTCACTAAAACAAAACATG---CCTAGCGCTACACTAACAGCAAAATACAAGTTTAAATTCTTATTCGGGGGCAATCCCGCTTCCGAACAGGTTGTTAGAGACCCCTGCACTCAGCCCACCTTCGAACTGCCCGGAGCCAGTACGCAGCCTCCACGAATACAAGTCACGGACCCGAAACTCCTCGGTCCCCACTACTCATTCAAATCGTGGGACCTCAGACGTGGCTACTATAGCTCAAAAAGTATTAAGCGAATGTCAGAATACGAAGAACCTTCTGAGTTTATTTTCCCAGGTCCC------AAAAAACCCAGGGTCGACCTCGGG
>GH1
AAAATAATAATAAGACAATGGCAACCAAACTACAGGAGGAGATGTAACATAGTGGGCTACATTCCCGTACTGATATGTGGCGAA---------AATACTGTCAGCAGAAAC---TATGCCACACACTCAGACGATACCAACTACCCAGGA---------------CCCTTTGGGGGGGGT---ATGACTACAGACAAATTTACTCTAAGAATCCTGTATGGTGAGTACAAGAGGTTTATGAACTACTGGACAGCATCTAACGAAGATCTAGACCTCTGTAGATATCTGGGAGTAAACCTGTACTTTTTCAGACACCCAGATGTAGACTTTATCATAAAGATAAATACTATGCCTCCTTTCTTAGACACAGAACTCACAGCCCCTAGCATACACCCAGGCATGCTAGCCTTAGACAAGAGAGCAAGGTGGATACCCAGCTTAAAATCTAGACCGGGAAAAAAGCACTATATTAAGATAAGAGTAGGGGCACCT---AAAATGTTCACAGATAAGTGGTACCCCCAAACAGACCTCTGTGACATGGTGCTGCTAACCGTCTATGCGACCGCAGCGGATATGCAATATCCGTTCGGCTCACCACTAACTGACTCTGTGGTTGTGAACTTCCAGGTTCTGCAATCCATGTATGAT---GGATACCACGGAGGCCTATATAGCTCCATATGGCTATCCCCCGGTAGA------TCTTACTTTGAAACACCAGGAGCATACACAGACATAAAATATAATCCTTTTACAGACAGAGGAGAAGGAAACATGCTGTGGATAGACTGGCTAAGCAAAAAAAATATGAACTATGACAAAGTA---------CAAAGTAAATGCCTAATATCAGACCTACCTCTGTGGGCAGCAGCATATGGCTATGTAGAATTCTGTGCAAAAAGCACAGGAGACCAAAACATACACATGAAT---GCCAGACTTTTAATAAGAAGTCCC---TTTACAGACCCCCAACTCTTAGTACACACA------GACCCCACCAAA------GGCTTTGTTCCTTACTCCCTAAATTTTGGAAATGGTAAAATGCCAGGAGGTAGCAGCAATGTGCCTATTAGAATGAGAGCTAAGTGGTACCCCACACTACTTCACCAGCAAGAAGTACTAGAGGCCTTAGCACAGTCAGGCCCCTTTGCATACCACGCAGACATT---AAAAAAGTATCTCTGGGTATGAAATACCGTTTTAAGTGGATCTGGGGTGGAAACCCCGTTCGCCAACAGGTTGTTAGAAATCCCTGCAAAGAAACCCAC---TCCTCG------GGCAATAGAGTCCCTAGAAGCTTACAAATCGTTGACCCGAAATACAACTCACCGGAACTCACTTTCCATACCTGGGACTTCAAACGTGGCCTCTTTGGCCCGAAAGCTATTCAGAGAATGCAACAACAACCAACAACTACTGACATTTTTTCAGCAGGCCGC------AAGAGACCCAGGAGGGACACCGAG
>JA20
AAAATAATAATAAGACAGTGGCAGCCAAACTACAGAAGAAGATGTAATATAGTGGGCTACCTCCCTATACTTATCTGTGGTGGA---------AATACTGTTTCTAGAAAC---TATGCCACACACTCAGACGATACTAACTATCCAGGA---------------CCCTTTGGGGGAGGC---ATGACCACAGACAAATTCAGCCTTAGAATACTATATGATGAATACAAAAGATTTATGAACTACTGGACAGCCTCAAATGAGGACCTAGATCTCTGTAGATATCTAGGATGCACTTTTTACTTCTTTAGACACCCTGAAGTAGACTTTATTATAAAAATAAACACCATGCCCCCATTCTTAGATACAACCATAACAGCACCTAGCATACACCCAGGCCTCATGGCCCTAGACAAAAGAGCCAGATGGATTCCTTCTCTTAAAAATAGACCAGGTAAAAAACACTATATAAAAATTAGAGTAGGGGCTCCT---AAAATGTTCACAGATAAATGGTACCCTCAAACAGACCTCTGTGACATGACACTGCTAACTATCTATGCAACCGCAGCGGATATGCAATATCCGTTCGGCTCACCACTAACTGACACTGTGGTTGTTAACTCCCAAGTTCTGCAATCCATGTATGAT---GAATACCATGCAGGCCTATACAGCTCTATCTGGCTATCACCAGGTAGA------TCCTACTTTGAAACACCAGGTGCATACACAGACATTAAATATAACCCTTTTACAGACAGAGGAGAAGGCAACATGCTGTGGATAGACTGGCTAAGTAAAAAAAACATGAAATATGACAAAGTG---------CAAAGTAAGTGCCTAGTAGCAGACCTACCACTGTGGGCAGCAGCATATGGTTATGTAGAATTCTGCTCTAAAAGCACAGGAGACACAAACATACACATGAAT---GCCAGACTACTAATAAGAAGTCCT---TTTACAGACCCCCAGCTAATAGTACACACA------GACCCCACTAAA------GGCTTTGTACCCTATTCTTTAAACTTTGGAAATGGTAAAATGCCAGGAGGTAGCAGCAATGTTCCCATAAGAATGAGAGCTAAGTGGTACCCCACTTTATCCCACCAACAAGAAGTTCTAGAGGCCTTAGCACAGTCAGGACCCTTTGCTTATCACTCAGACATT---AAAAAAGTATCTCTAGGCATAAAATACCGTTTTAAGTGGATCTGGGGTGGAAACCCCGTTCGCCAACAGGTTGTTAGAAATCCCTGCAAGGAACCCCAC---TCCTCG------GGCAATAGAGTCCCTAGAAGCATACAAATCGTTGACCCGAGATACAACTCACCGGAACTTACCATCCATGCCTGGGACTTCAGACGTGGCTTCTTTGGCCCGAAAGCTATTCAAAGAATGCAACAACAACCAACTGCTACTGAATTTTTTTCAGCAGGCCGC------AAGAGACCCAGAAGGGACACAGAA
>JA9
AAAATAATAATAAGACAATGGCAACCAAACTACAGAAGGAGATGTAACATAGTAGGCTACATCCCTGTACTAATATGTGGCGAA---------AATACTGTCAGCAGAAAC---TATGCCACACACTCAGACGGTACCAACTACCCAGGA---------------CCCTTCGGGGGGGGT---ATGACTACAGACAAATTTACTTTAAGAATTTTGTATGATGAGTACAAAAGGTTTATGAACTACTGGACAGCATCTAACGAAGACCTAGACCTTTGTAGATATCTAGGAGTAAACATGTACCTTTTCAGACACCCAGATGTAGATTTTATCATAAAAATTAATACCATGCCTCCTTTTCTAGACACAGAACTCACAGCCCCTAGCATACACCCAGGCATGCTAGCCCTAGACAAAAGAGCAAGATGGATACCTAGCTTAAAATCTAGACCGGGAAAAAAACACTATATTAAAATAAGAGTAGGGGCACCA---AAAATGTTCACTGATAAATGGTACCCCCAAACAGATCTTTGTGACATGGTGCTTCTAACTGTCTATGCAACCGCAGCGGATATGCAATATCCGTTCGGCTCACCACTAACTGACTCTGTGGTTGTGAACTTCCAGGTTCTGCAATCCATGTATGAT---GAATATCATGGAGGACTGTACAGCTCAATATGGCTATCCGCTGGTAGA------TCTTACTTTGAAACACCAGGAGCATATACAGACATAAAGTACAATCCATTCACAGACAGAGGAGAAGGCAACATGTTATGGATAGACTGGGTAAGCAAAAAAAACATGAACTATGACAAAGTA---------CAAAGTAAATGCTTAATATCAGACATACCTCTATGGGCAGCAGCATATGGATATGTAGAATTTTGTGCAAAAAGTACAGGAGACCAAAACATACACATGAAT---GCCAGGCTACTAATAAGAAGTCCC---TTTACAGACCCACAACTACTAGTACACACA------GACCCCACAAAA------GGCTTTGTTCCTTACTCTTTAAACTTTGGAAATGGTAAAATGCCAGGAGGTAGTAGTAATGTGCCTATTAGAATGAGAGCTAAATGGTATCCAACATTATTTCACCAGCAAGAGGTACTAGAGGCCTTAGCACAGTCAGGCCCCTTTGCATACCACTCAGACATT---AAAAAAGTATCTCTGGGTATGAAATACCGTTTTAAGTGGATCTGGGGTGGAAACCCCGTTCGCCAACAGGTTGCTAGAAATCCCTGCAAAGAAACCCAC---TCCTCG------GTCAATAGAGTCCCTAGAAGCTTACAAATCGTTGACCCGAAATACAACTCACCGGAACTCACATTCCATACCTGGGACTTCAGACGTGGCCTATTTGGCCCGAAAGCTATACAGAGAATGCAACAACAACCAACAACTACTGACATTTTTTCAGCAGGCCGC------AAGAGACCCAGGAGGGACACCGAG
>JA1
AAAATTATTATAAAACAATGGCAGCCCAACTACAGACGCAGATGCAACATAGTGGGCTACATGCCTCTACTTATATGTGGGGAA---------AATACTGTTGCCAGAAAC---TATGCCACCCACTCAGACGACAGCTACTACCCTGGA---------------CCCTTTGGGGGGGGA---ATGACCACAGACAAATTTACTCTAAGAATTCTATATGATGAATACAAGAGATTTATGAATTACTGGACAGCCTCAAACGAGGACCTAGACTTGTGTAGATACCTAGGATGTACTCTATATGTATTTAGACACCCAGAAGTAGACTTTATAATTATAATAAACACATCTCCTCCATTTCTAGACACAGAGATAACAGGCCCCAGCATACACCCGGGTATGATGGCCCTCAACAAAAGAGCCAGATGGATACCTAGCATAAAAAACAGACCAGGCAGAAAACACTATGTAAAGATTAAAGTGGGAGCCCCC---CGAATGTTCACAGATAAGTGGTACCCCCAGACAGACCTCTGTGACATGACACTCCTAACGATCTTTGCCTCTGCGGCGGATATGCAATATCCGTTCGGCTCACCACTAACTGACACTATAGTTGTGTCATTCCAAGTTCTGCAATCCATGTTCAAC---CACTACTGCGGAGGCCTGTACTCCTCAGTATGGCTATCTGCAGGCAGA------TCATACTTTGAAACCAAGGGTCCCTACACAGACATAACATACAACCCATTCTCAGACAGAGGCGAAGGCAACATGCTGTGGATAGACTGGCTAACTAAAGACACCTCAGTATATGAGAAAACA---------CAGAGTAAATGTCTTATACAAGACATGCCCTTATGGGCCYCTGTGTTCGGATTCTCCGAGTACTGCAGTAAAGTAACAGGAGACACAAACATAGAACACRAC---TCCAGATGTGTTATTAGAAGCCCC---TACACAGTGCCACAACTGTTAGATCACAAC------AACCCCCTCAGG------GGATACGTGCCCTACAGTTTTAACTTTGGAAATGGAAAGATGCCAGGCGGCAGCAGCCAGGTACCCATTAGAATGAGAGCAAAGTGGTACCCTACCCTTTTTCACCAAAAAGAAGTACTAGAAGCCATTGCACAGTCGGGCCCCTTCGCATATCACTCAGATATT---AAAAAAGTGTCACTGGGCTTAAAATACAGATTTAAGTGGGTGTGGGGTGGCAACCCCGTGTCCCAACAGGTTGTTAGGAACCCCTGCAAGACCACCCAAGGTTCCTCG------GGCAATAGACTCCCTCGATCAATACAAGTCGTTGACCCGCGGTACAACACACCAGAACTCACCATTCACGCGTGGGACTTCAGACATGGGTTCTTTGGCAGAAAAGCTATTAAGAGAATGCAAGAACAACCAATACCTCATGACACTTTTTCAGCAGGGTAC------AAACGCAGCCGCCGAGATACAGAA
>JA4
AAACTTATAATAAGACAATGGCAGCCAAACTATACCAGAAAGTGCAACATAGTAGGCTACATGCCAGTAATCATGTGTGGAGAA---------AACACTCTAATAAGAAAC---TATGCCACACACGCAGACGACTGCTACTGGCCGGGA---------------CCCTTTGGGGGCGGC---ATGGCCACCCAGAAATTCACACCCAGAATCCTGTACGATGACTACAAGAGGTTTATGAACTACTGGACCTCCTCAAACGAGGACCTAGACCTCTGTAGATACAGGGGAGTCACCCTGTACTTTTTCAGACACCCAGATGTAGACTTTATCATCTTAATAAACACCACACCTCCATTCGTAGATACAGAGATCACAGGACCCAGCATACATCCGGGCATGATGGCCCTGAACAAGAGAGCCAGGTTCATCCCCAGCCTAAAGACTAGACCTGGCAGAAGACACATAGTAAAGATTAGAGTGGGGGCCCCC---AAACTGTACGAGGACAAGTGGTACCCCCAGTCAGAACTCTGTGACGTGCCCCTGCTAACCGTCTACGCGACCGCAGCGGATATGCAATATCCGTTCGGCTCACCACTAACTGACACTCCTGTTGTAACCTTCCAAGTGTTGCGCAGCATGTACAAC---GAATACCATGGAGGCCTGTACAGCTCCATATGGCTATCAGCAGGCCGA------TCCTACTTTGAAACAAAGGGAGCATACACAGACATCTGCTACAACCCCTACACAGACAGAGGAGAGGGCAACATGGTGTGGATAGACTGGCTATCAAAAACAGACTCCAGATATGACAAAACC---------CGCAGCAAATGCCTTATAGAAAAGCTACCCCTATGGGCAGCAGTATACGGGTACCCAGAATACTGTGCCAAGAGCACCGGAGACTCAAACATAGACATGAAC---GCCAGAGTAGTAATAAGGTGCCCC---TACACCGTCCCCCAGATGATAGACACCAGC------GACGAACTAAGG------GGCTTCATAGTATACAGCTTTAACTTTGGCAGGGGCAAAATGCCCGGAGGCAGCAGCGAGGTACCCATAAGAATGAGAGCCAAGTGGTACCCCTGCCTGTTTCACCAAAAAGAAGTTCTAGAAGCCTTGGGACAGTCGGGCCCCTTCGCCTACCACTGCGACCAA---AAAAAAGCAGTGCTAGGTCTAAAATACAGATTTCACTGGATATGGGGCGGAAGCCCCGTGTTTCCACAGGTTGTTAGAAACCCCTGCAAAGACACACACGGTTCCTCG------GGCCCTAGAAAGCCTCGCTCAATACAAATCATTGACCCGAAGTACAACACACCAGAGCTCACAATCCACGCGTGGGATTTCAGACGTGGCTTCTTTGGCTCAAAAGCTATTAAAAGAATGCAACAACAACCAACAGATGCTGAACTTCTTCCACCAGGCCGC------AAGAGGAGCAGGCGAGACACAGAA
>JA2B
AAAATTATTATAAAACAATGGCAGCCCAACTACAGACGCAGATGCAACATAGTGGGCTACATGCCTCTACTTATATGTGGGGAG---------AATACTGTTGCCAGAAAC---TATGCCACCCACTCAGACGACAGCTACTACCCTGGA---------------CCCTTTGGGGGGGGA---ATGACCGCAGACAAATTTACTCTAAGAATTCTATATGATGAATACAAGAGATTTATGAATTACTGGACAGCCTCAAACGAGGACCTAGACCTGTGTAGATACCTAGGATGTACTTTATATGTATTTAGACACCCAGAAGTAGACTTTATAATTATAATTAACACATCACCTCCATTTCTAGACACCGAGATAACAGGCCCTAGCATACACCCGGGTATGATGGCCCTCAACAAACGAGTCAGATGGATACCTAGCATAAAGAACAGACCAGGCAAAAAACACTATGTAAAGATTAAAGTGGGAGCCCCC---CGAATGTTCACAGATAAGTGGTACCCCCAGACAGACCTCTGTGACATGACACTCCTAACGATCTTTGCCTCTGCGGCGGATATGCAATATCCGTTCGGCTCACCACTAACTGACACTATAGTTGTGTCACTCCAAGTTCTGCAATCCATGTTCAAC---CACTACTGCGGAGGCCTGTACTCCTCAGTATGGCTATCTGCAGGCAGA------TCGTACTTTGAAACCAAGGGTCCCTACACAGACATAACATACAACCCATTCTCAGACAGAGGCGAAGGCAACATGCTGTGGATAGACTGGCTAACTAAAGRTACCTCAGTATATGACAAAACA---------CAGAGTAAATGTCTTATAGAAAACATGCCCTTGTGGGCGTCTGTGTACGGATTCTCCGAGTACTGCAGTAAAGTAACAGGAGACACAAACATAGATCACAAC---TGCAGATGTGTTATTAGAAGCCCC---TACACAGTGCCACAACTGTTAGATCACAAC------AACCCCCTSAGG------GGATACGTACCGTACAGTTTTAACTTTGGAAATGGAAAGATGCCAGGCGGCAGCAGCCAGGTACCCATTAGAATGAGAGCAAAGTGGTACCCTACCCTCTTTCACCAAAAAGAAGTACTAGAAGCCTTAGCACAGTCGGGCCCCTTTGCATATCACTCAGATATT---AAAAAAGTGTCACTGGGCTTAAAATACAGATTTAAGTGGGTGTGGGGTGGCAACCCCGTGTCCCAACAGGTTGTTAGGAACCCCTGCAAGACCACCCAAGGTTCCTCG------GGCAGTAGAGTGCCTCGATCAATACAAGTCGTTGACCCGCGGTACAACACACCAGAACTCACCATTCACGCGTGGGACTTCAGACATGGGTTCTTTGGCAAAAAAGCTATTAAGCGAATGCAGGAGCAACCAATACCTCATGACACTTTTTCAGCAGGGTTC------AAGCGCAGTCGCCGAGATACAGAA
>JA10
AAACTTATAATAAAACAATGGCAGCCAAACTATACCAGAGAGTGCAACATAGTAGGCTACATGCCAGTAATCATGTGTGGAGAG---------AACACTCTAATAAGAAAC---TATGCCACACACGCAGACGACTGCTACTGGCCGGGA---------------CCCTTTGGGGGCGGC---ATGGCCACCCAGAAATTCACACTCAGAATCCTGTACGATGACTACAAGAGGTTTATGAACTACTGGACCTCCTCAAACGAGGACCTAGACCTCTGTAGATACAGGGGAGTCACCCTGTACTTTTTCAGAAACCCAGATGTAGACTTTATCATCCTCATAAACACCACACCTCCGTTCGTAGATACAGAGATCACAGGACCCAGCATACATCCGGGCATGATGGCCCTCAACAAAAGAGCCAGGTTCATCCCCAGCCTAAAAACTAGACCTGGCAGAAGACACATAGTAAAGATTAAAGTGGGGGCCCCC---AAACTGTACGAGGACAAGTGGTACCCCCAGTCAGAACTCTGTGACATGCCCCTACTAACCGTCTACGCCACCGCAGCGGATATGCAATATCCGTTCGGCTCACCACTAACTGACACTCCTGTTGTAACCTTCCAAGTGTTGCGCAGCATGTACAAC---GAATACCATGGAGGCCTGTACAGCTCCATATGGCTATCAGCAGGCCGA------TCCTACTTTGAAACAAAGGGAGCATACACAGACATCTGCTACAACCCCTACACAGACAGAGGAGAGGGCAACATGGTGTGGATAGACTGGCTATCAAAAACAGACTCCAGATATGACAAAACC---------CGCAGCAAATGCCTTATAGAAAAGCTACCCCTATGGGCAGCAGTATACGGGTACGCAGAATACTGTGCCAAGAGCACCGGAGACTCAAACATAGACATGAAC---GCCAGAGTAGTAATTAGGTGCCCC---TACACCACCCCCCAGATGATAGACACCAGC------GACGAACTAAGG------GGCTTCATAGTATACAGCTTTAACTTTGGCAGGGGCAAAATGCCCGGAGGCAGCAGCGAGGTACCCATTAGAATGAGAGCCAAGTGGTACCCCTGCCTACTTCACCAAAAAGGAGTTCTAGAAGCCTTAGGACAGTCAGGCCCCTTCGCCTACCACCGCGACCAA---AAAAAAGCAGTGCTAGGTCTAAAATACAGATTTCACTGGATATGGGGCGGAAACCCCGTGTTTCCACAGGTTGTTAGAAACCCCTGCAAAGACACACACGGTTCCTCG------GGCCCTAGAAAGCCTCGCTCAATACAAATCATTGACCCGAAGTACAACACACCAGAGCTCACAATCCACGCGTGGGATTTCAGACGTGGCTTCTTTGGCCCAAAAGCTATTAAGAGAATGCAACAACAACCAACAGATGCTGAACTTCTTCCACCAGGCCGC------AAGAGGAGCAGGCGAGACACCGAA
>US35
AAGATTATTATAAAACAGTGGCAGCCCAACTACACTCGGAGATGCAACATAGTGGGCTACCTACCTCTGCTAATCTGTGGAGAA---------AATACTGTTGCTACAAAC---TATGCCACCCACTCAGACGACAGCTACTACCCCGGA---------------CCCTTTGGGGGGGGA---ATGACTACAGACAAATTTACTCTAAGAATACTGTATGATGAGTACAAGAGGTTTATGAACTACTGGACCGCCTCAAACGAGGACCTAGACCTCTGTAGATACCTAGGACTTACTCTATATGTGTTTAGACACCCAGAAGTAGACTTTATACTAACTATAAATACCTCCCCTCCATTTCTAGACACAGAAATAACAGGGCCTAGCATACATCCAGGTATGATGGCCCTCAACAAAAGAGCCAGGTGGATACCTAGCTTAAAAAACAGACCAGGCAGAAAGCACTATGTAAAGATTAAAGTGGGAGCCCCC---CGAATGTTCACAGATAAGTGGTACCCCCAGACAGACCTCTGTGACATGACACTCCTAACGATCTTTGCCAGTGCGGCGGATATGCAATATCCGTTCGGCTCACCACTAACTGACACTATAGTTGTGTCATTCCAAGTTCTGCAATCCATGTACAAC---CACTACTGTGGAGGCCTATACTCTTCCGTATGGCTATCAGCAGGTAGA------TCCTACTTTGAAACGAAAGGCCCATACACAGACATCACTTACAACCCCTTTTCAGACAGAGGAGAGGGTAATATGCTATGGATAGACTGGCTAACTAAAAATGACTCATCCTACTCAAAAACA---------AGTAGCAAGTGCCTCATAGAAAACTTACCCCTGTGGGCCTCAGTATACGGATACAAAGAGTACTGCAGCAAAGTAACAGGAGATACAAACATAGAACATAAC---TGCAGATGTGTTATCAGAAGCCCC---TACACAGTACCACAGCTGTTAGACCACAAC------AATCCCCTCAGA------GGTTACGTGCCTTATAGCCTCAACTTTGGAAATGGTAAAATGCCAGGCGGTAGCAGCCTAGTACCCATTAGAATGAGAGCCAAGTGGTACCCCACTCTGTTCCACCAAAAAGAAGTACTAGAGGCCATAGCACAGGCGGGTCCCTTTGCATACCACTCAGACATT---AAGAAAGTATCCCTGGGCATAAAGTACAGATTTAAGTGGGTGTGGGGTGGCAACCCCGTGTCCCAACAGGTTGTTAGAAACCCCTGCAAGACCACCCAAGGTTCCTCG------GGCAATAGAGTGCCTCGATCAATACAAGTCGTTGACCCGCGGTACAACACGCCAGAGCTCACCATACACGCGTGGGACTTCAGACATGGGTTCTTTGGCAGAAAAGCTATTAAGAGAATGCAAGAACAACCAATACCTCATGACACTTTTTCAGCAGGGTTC------AGGCGCAGTCGCCGAGATACAGAA
>US32
AAAATTATTATAAAACAATGGCAGCCCAACTACAGACGCAGATGCAACATAGTGGGCTACATGCCTCTACTTATATGTGGGGAA---------AATACTGTTGCCAGAAAC---TATGCCACCCACTCAGACGACAGCTACTACCCTGGA---------------CCCTTTGGGGGGGGA---ATGACCACAGACAAATTTACTTTAAGAATCCTATATGATGAATACAAGAGATTTATGAATTACTGGACAGCCTCAAACGAGGACCTAGACCTGTGTAGATACCTAGGATGTACTCTATATGTATTTAGACACCCAGAAGTAGACTTTATAATTATAATAAACACATCTCCTCCATTCCTAGACACAGAGATAACAGGCCCTAGCATACACCCGGGTATGATGGCCCTCAACAAAAGAGCCAGATGGATACCTAGCATAAAAAACAGACCAGGCAGAAAACACTATGTGAAAATTAAAGTAGGAGCCCCC---CGAATGTTCACAGATAAGTAGTATCCCCAGACAGACCTCTGTGACATGACACTCCTAACGATCTTTGCCAGTGCGGCGGATATGCAATATCCGTTCGGCTCACCACTAACTGACACTATAGTTGTGTCATTCCAAGTTCTGCAATCCATGTACAAC---CACTACTGCGGAGGCCTGTACTCCTCAGTATGGCTATCTGCAGGCAGA------TCATACTTTGAAACCAAGGGTCCCTACACAGACATAACATACAACCCATTCTCAGACAGAGGCGAAGGAAACATGCTGTGGATAGACTGGCTAACTAAAGATACCTCAGTATATGACAAAATA---------CAGAGTAAATGTCTTATACAAGACATGCCCTTATGGGCCTCTGTATACGGATTCTCCGAGTACTGCAGTAAAGTAACAGGAGACACAAACATAGAACACAAC---TGYAGATGTGTTATTAGGAGCCCC---TACACAGTACCACAACTGTTAGATCACAAC------AACCCCCTCAGG------GGATACGTACCCTACAGTTTTAACTTTGGAAATGGAAAGATGCCGGGCGGCAGCAGCCAGGTACCCATTAGAATGAGAGCAAAGTGGTACCCTACCCTTTTTCACCAAAAAGAAGTACTAGAAGCCTTAGCACAGTCGGGCCCCTTTGCATATCACTCAGATATT---AAAAAAGTTTCACTGGGCTTAAAATACAGATTTAAGTGGGTGTGGGGTGGCAACCCCGTGTCCCAACAGGTTGTTAGGAACCCCTGCAAGACCACCCAAGGTTCCTCG------GGCAGTAGAGTGCCTCGATCAATACAAGTCGTTGACCCGCGATACAACACACCAGAACTCACGATTCACGCGTGGGACTTCAGACATGGGTTCTTTGGCAGAAAGGCTATTAAGCGAATGCAGGAACAACCAATACCTCATGACACTTTTTCAGCAGGGTTC------AAGCGCAGTCGCCGAGATACAGAA
>TUPB
AAACTCGTACTGACTCAGTGGAACCCGGCAGTAGTTAAGAGGTGCAACATTAAGGGCGGACTTCCAATAATCATATGCGGAGAG---------CACAGGGCAGCCTTTAAC---TATGGCTACCACATGGAGGACTACACTCCCCAA------------CCTTTCCCCTTCGGAGGGGGA---ATGAGCACAGTGACTTTCTCTCTGAAAGCCTTATATGATCAGTACCTCAAACACCAAAACAGGTGGACTTTCTCAAACGACCAGCTAGACCTGGCCAGATACAGGGGCTGTAAACTAAGGTTTTACAGAAGCCCCGTCTGTGACTTTATAGTACACTACAACCTAATACCTCCACTAAAAATGAACCAGTTTACAAGTCCCAACACGCACCCGGGACTACTCATGCTCAGCAAACACAAAATAATAATTCCCAGCTTCCAAACAAGACCGGGGGGCAAACGCTTTGTTAAAATAAGACTTAATCCCCCC---AAACTATTTGAAGACAAGTGGTACACTCAACAAGACCTATGCAAAGTTCCGCTCGTTAGTATTACAGCAACTGCGGCTGACTTGCGGTATCCGTTCTGCTCACCACAAACGAACAACCCTTGCACCACCTTCCAGGTGCTGCGCAAGAACTACAAC---GAATACCACTGTGGATGGTTCAGTAACATATTTATAGGCCCAAACAGA------TACAATTTACAATTTCAAACAGCATACGTAGACACCACATATAACCCACTCATGGACAAAGGAAAAGGCAACAAAATATGGTTCCAGTACCTTTCTAAAAAAGGCACAGACTATAATGAAAAA---------CAATGCTACTGCCTTCTAGAAGACATGCCCCTGTGGGCAATGTGCTTTGGATACACTGACTATGTAGAAACTCAATTAGGCCCAAATGTAGACCATGAAACAGCGGGCCTTCTAATAATAATATGTCCT---TACACTCAACCACCTATGTATGACAAAACT------AAACCCAACTGG------GGATACGTAGTCTATGACACAAACTTTGGCAATGGAAAAATGCCCTCCGGAACAGGCCAAGTTCCAGTATACTGGCAATGCAGATGGAGACCCATGCTGTGGTTCCAAGAACAAGTACTAAATGACATCTCAAAGACTGGACCGTACGCCTACAGAGACGAATAT---AAAAATGTACAGCTAACTCTCTACTACAACTTTATTTTTAACTGGGGGGGCGACATGTATTACCCACAGGTCGTTAAAAACCCCTGTGGAGACTCCGGAATCGTTCCC---GGTTCCGGTAGATTCACTCGAGAAGTACAAGTCGTTAGCCCGCTTTCCATGGGACCGGCGTACATCTTCCACTACTTCGACAGCAGAAGGGGATTCTTTAGTGAAAAAGCTCTTAAAAGAATGCAACAACAACAAGAATTTGATGAATCTTTTACATTCAAACCT------AAGAGACCCAAACTTTCTACAGCA
>T3PB
AAACTAATAATAAGACAATGGCAGCCAAACTATACCAGAAAGTGCAACATTGTCGGTTACATGCCAGTAATAATGTGTGGAGAA---------AATACTGTTATCAGAAAC---TATGCCACACACGCAGACGACTGCACCTGGCCGGGA---------------CCCTTTGGGGGCGGC---ATGGCCACCCAAAAATTTACTCTCAGAATACTGTACGATGACTATAAGAGATTTATGAACTACTGGACCTCCTCAAACGAGGACCTAGACCTCTGCAGATACAGAGGAGTAAGCCTGTACTTTTTCAGAGACCCAGATGTAGACTTTATTATACTTATAAACACCACTCCTCCATTTGTAGACACAGAGATCACAGGACCCAGCATACACCCAGGCATGCTGGCACTAAACAAGAGAGCTAGATTTATTCCCAGCCTAAAAACCAGACCAGGCAGGAGACACATAGTAAAGATAAGAGTAGGGGCCCCC---AGAATGTATGAAGACAAATGGTACCCCCAGTCAGAACTGTGTGACATGCCCCTACTAACGATCTATGCAACCGCAACGGATATGCAACATCCGTTCGGCTCACCACTAACTGACACTCCTGTTGTAACCTTCCAAGTATTGCGCAGCATGTACAAC---GAATATCACGGAGGCCTCTACAGCTCCATATGGTTATCAGCAGGCCGC------TCCTACTTTGAAACAAAAGGAGCATACACAGACATCTGCTACAACCCTTACACAGACAGAGGAGAAGGCAACATGGTGTGGATAGACTGGCTAGTAAAAACAGACTCTAGATATGACAAAACA---------CGCAGCAAATGCCTTATAGAAAAACTACCTCTCTGGGCGGCAGTATACGGGTACGCAGAATACTGTGCCAAGGCCACAGGAGACTCTAACATAGACATGAAC---GCCAGAGTAGTTATCAGAAGCCCC---TACACTACACCTCAAATGATAGACACCAAC------GACCCTCTAAGA------GGCTTCATAGTATACAGCTTCAACTTTGGAAAAGGCAAAATGCCCGGGGGAACTAGCCAAGTACCCATAAGAATGAGAGCCAAGTGGTACCCCTGTCTTTTCCACCAAAAAGAAGTACTAGAGGCCTTAGGCCAGTCAGGCCCCTTCGCTTATCACAGCGATCAG---AAAAAAGCAGTTTTAGGCCTAAAATACAGATTTCACTGGATATGGGGCGGAAACCCCGTGTTTCCACAGGTTGTTAGAAACCCCTGCAAAGACACCCAAGGTTCCACA------GGCCCTAGAAAGCCTCGCTCAATACAAATCATTGACCCGAAGTACAACACACCAGAGCTTACCATCCACGCGTGGGATTTCAGACGTGGCTTCTTTGGCCCAAAAGCTATTAAAAGAATGCAACAACAACCAACAGATGCTGAACTTCTTCCACCAGGCCGC------AAGAGGAGCAGGCGAGACACCGAA
>PMV
AAAATTAACATACAACAGTGGAACCCCGCCACTGTAAAGAAATGCGTGGTCACCGGATACGTACCCCTCCTCATCTGTGGAACGGGTACCACGGGAACCACCTACAAAAAC---TATGGCAGCCACATAAATGACTATACAAAGTTT---------------GACCCCTTTGGAGGTGGG---TTTAGTACTTTAATGTTTAACCTAAGAATACTATTTGATGAATATAAAAAGCAAAGATGTCGCTGGAGCAGATCTAACGATGAACTAGAACTTGTAAGGTACCTAGGCTGTAGCTTTACCTTGTACAGAGAGCAAAATGTTGACTTTTTATTTAAATATAATAGAAGACAGCCATTTTCAGACAGCCAACTTACAGGACCTAGCTTACACCCAGGCATAATAATGAAACAAAAAAGAAAAGTAATAGTGCCTAGCTACAAAACTAAACCTAAAGGCAGACCCGTAAAAAGAATAAGAATAAAGCCCCCA---ACTCTCTTTACAGACCGTTGGTACTTTCAAAAGGACTTTAGTAACTTCCCCCTAGTAACTATCAGTGCCTCTGCGGCTAGCCTGCGGTTTCCGTTCTGCTCACCACAAACTGGCAACATTTGCATATACTTCCAGATTTTAGATCCCTACTGGTAT---AACTATAGAACAGGACTATACAGCAGCATATTTTTAGCTAATGAAAGA------ACCAGCCCTGACTTTCCAGGCCTATACCAAGAAGTAGTTTACAACCCTTTAGTAGATGAAGGAGAAGGCAACATAGTATGGATAGACTGGTGCTCTAAAGACGACACCACCTTTCGAGATCTA---------CCACAGAGATATGCTGTAAAAGACATTCCTTTATGGGCAGCATTTATGGGCTACAGAGACTATGTTACTAAGGCTCTCCACGACCCCGGACTCAGTAAAGAG---GTCAGAGTAACTATTATATGCCCA---TATACAAAACCCAAGCTCTACAACCCAGAC------AGCACAGACGAA------GGCTACGTACCCTATGACTATAACTTTGGAAAAGGGAAAATGCCAGACGGCAACGGGTACATACCCATAGCCTACAGATTTCAGTGGTACCCTTGCATGTTCCACCAACAGAACTTTATGAATGACATTGTACAGTCAGGACCCTTTGCATACCACGGAGAAGAA---AAAAGCTGCACTCTAACTGCAAAGTACCGCTTCAGATTTTTATTTGGGGGCAATCCTATATCTCAACAGGTCATTAAAGATCCCTCTAAACAACCCGACTTCCAAATACCCGGAGCCCGTGACCTCTTTAGCACAGTACAAGTCACGAACCCGAAACTCATCGACGAGGGATACTTCTTCAACGCCTGGGACATCAGACGTGGGCTATTTGGCTTCTCAGCTATTAAAAGAATGCAAAACCAACAAATCCCTACTAAATATTTTACAGGCCCACCA------AAGCGCCCGCGATTCGAGGTACCC
>P1C1
AAGATAATCATAAAACAGTGGCAGCCGAACTTTATAAGACGCTGCTACATAATAGGCTACCTGCCTCTCATATTCTGTGGCGAG---------AACACCACCGCCAATAAC---TTTGCCACCCACTCGGACGACATGATAGCCAAAGGA---------------CCGTGGGGGGGGGGC---ATGACTACCACTAAGTTCACTTTGAGAATCCTGTACGACGAGTTTACCAGGTTTATGAACTTCTGGACTGTCAGTAACGAAGACCTAGACCTGTGTAGATACGTGAGCTGCAAACTGATATTCTTTAAGCACCCCACGGTAGACTTTATAGTCAGGATAAACACAGAGCCTCCGTTCCTAGACACTAACCTGACCGCGGCACAGATTCACCCGGGCATCATGATGCTAAGCAAAAAACACATACTCATACCCTCTCTAAAGACCAGGCCTAGCAGAAAACACAGGGTGGTCGTCAGGGTGGGCCCACCT---AGACTGTTTCAAGACAAGTGGTACCCCCAGTCAGACCTGTGTGACACAGTTCTGCTTTCCGTGTTTGCAACGGCCTGTGACTTGCAATATCCGTTCGGCTCACCACTAACTGACAACCCTTGCGTCAACTTCCAGATTCTGGGGCACCAGTACAAA---GAGTACCACTCAGGCATATACTCCAGCATATTCCTAGCAGCAGGCAGG------AGCTACTTTGAGACCCCGGGGGCCTACACAGACGTCATATACAACCCTTTTACAGACAAAGGCACAGGAAACATGGTCTGGATAGACTACCTCACAAAACCAGACTCCATATACACAAAGAAC---------AAAAGCAAATGCGAGATATTTGACGTACCCCTGTGGGCCACCTTCACAGGATACTCAGAATTCTGTTCAAAAGTTACAGGAGACACCGCCATTCACCTAACT---GCCAGAGTAGTAGTCAGATGCCCC---TACACCGAGCCCATGCTAATAGACCACTCA------GACCCCAACAGG------GGCTTTGTACCATACTCCTTTAACTTTGGAGAGGGCAAGATGCCCGGAGGCTCCTCAAAAGTACCCATAAGAATGAGAGCCAAGTGGTACGTGAACATGTTTCACCAGCAAGAATTCATGGAGGCCATAGTTGAGAGCGGACCGCTTGCTTACAAGGGCGACATA---AAATCAGCGGTACTCACCATGAAATACAGATTCCACTGGAAATGGGGCGGAAACCCTATATCCAAACAGGTCGTCCGGAATCCCTGCTCCACCTCCAGC---ACCTCCGCG---GGCCATCGAGGACCTCGCAGCATACAAGTCGTTGACCCGAAGCACGTTACCCCGGAAGTCACCTGGCACTCGTGGGACATCAAGCGAGGTCTCTTTGGCAAAGCAGGTATTAAGAGAATGCAACAAGAA---TCAGATGCTCTTTACATTCCTACAGGACCA---CTCAAGAGGCCACGGAGGGACACCAAC
>KAV
AAAATTAAGCTTAAACAGTGGAATCCCGCAGTAACTAAATTCTGCAGAATTATTGGATATTACCCTTTAATAATATGCGGTGAA---------GGCACCACTGTAAGAAAC---TACAACGTACATAGCCAGGACTATGTCCAATATGAA---------------AGCTATGGAGGAGGC---ATGACCACCACTATGTTTAACCTAAAAGTTCCGTACGAACAGTTTCAACTGCACCAGAACTTCTGGACGCGATCCAACATAGACCTAGACTTAGTAAGATACCACAGTGTTAAATTTACCTTCTTTAGACACCCTAAAGTAGACTTTATAGTAAAGTTTAACAGGAACCCTCCATTCACAGACTCTGTACTAACAGGTCCTATGTTACATCCCGGGGTGCTAATGAACAGCAAAAGAAAAATACTAATTCCAAGCTGGGAAACTAGACCCCGAGGTAAAAAGAGAATACCTGTAAGAATAGGACCACCT---AGACTATTTACAGATCACTGGTACTTTCAAAGAGACTTCTGTGGTGTGCCCCTTCTAACTGTCAACGCAACCGCATGCAACTTGCGGTATCCGTTCGGCTCACCACAAACGAAAAACATTTGCATATACTTCCTTGTTCTTGCATCAATCTATAAC---AACTTTAAAACAGGTATGTACTCTGCCATATTTTTAACAAACGGTAGA------CTAAGCCCTGACTATCCTGGAATATATATAGAAGTAGTGTACAACCCACTACTAGGACAAGGAGAAGGTAACATGATATGGCTAGAGTGGTGCCCAAAAAAAACCAAACAGTACAATGAAAGG---------CAGTGCTACAACCTAATACAACACGTTCCACTATGGGCAGCCATACATGGCTACATGGACTTTTGCAAAAAGACATTTAAAGACAATAATTTAGATAAAAAC---ACCAGAGTGGTACTCATCTGCCCT---TATACCAGACCACAACTATATAACCCACAG------AAACCAGACTGG------GGATACGTACCTTACGACTATAACTTTGCTCAAACCAAAATGCCAGACGGAAACGGGTACATTCCTGAGTTCTATAGATTTAGGTGGTACCCTAGCGGATTCCACCAACAAAACTGGATGAATGACTTGGACCAGTGCGGGCCTTTTTCACACAGAGGGGAAGAA---AAAATGGCAACACTAACTTCTAAATACAACTTTAAATTTACCTGGGGTGGTAATCCTATATTTCAACAGACTGTCAAAGACCCCTGTAAACAATCCACCTTTGACATCCCCGGTGCCGGTGGAATCCCTCGTCCAATACAAATTGTCAACCCGAAGTACCTCGACCCGGGCATCACGTTCCACCGATGGGACCTCAGACGTGGCTTCTTTGGGCCGGCAGCTGTTAAAAGAATGCAAGCAGAATCAACAGATGCTCTCTTTCCTACAACAGGTCCA------AAACGCCCAAGAACAGAGGTCCCC
>tth6
AAGCTTATACTAACACAATGGCAGCCAGCAAAAATAAGAAAATGTCTAGTAATAGGTTATCTTGCTCTAGTACTATGTGGGAAC---------GGGACATTCAGTAAAAAC---TATGCCTCCCACTCAGATGACTATGTACAGAAAGGA---------------CCCTTTGGAGGGGGA---CTGAGCAGCATGAGATTTAACATGAGAATACTATATGATCAATTTAAAAGACACCTTAACTTCTGGACACACACAAACCAGGACCTAGACCTAGTTAGATACAGAGGCTGCACCATGACATTTTATAGACACCCAGAGGTGGACTTCATAGTAAAATTCAACAGAAAACCTCCATTCCTAGACACAATAGTATCAGGTCCAGCCATGCACCCAGGCATGCTAATGACAACAAAACACAAAATACTAGTAAAAAGCTTTAAAACAAAACCCAAAGGAAAAGGCACAGTAAAGGTGCGCATTCGCCCCCCC---ACACTCTTTGACGACCGTTGGTACTTTCAACATGACATCTGCAAAACCACACTGTTCACCATTAGCGCAACACCATGTGACCTGCGGTTTCCGTTCTGCTCACCACAAACTGACAACCCTTGCGTCAACTTCCTAGTTCTTGCAGGAGTGTATAAC---AACTACAGAACAGGAATATACAGTGCCATATTCCTTTCAGCAGGCAGA------CTGTCACCAGACTTTCCAGGACTATACAATGACATAGTATACAATCCCACCACAGACGAAGGCATAGGAAACATTGTGTGGATAGACTGGTGTACAAAAGCAGACTGCAACTTCAATGAGACA---------CAGTCCAAAGGAGTAATAAAAGACATTCCACTGTGGGCAGCACTGTTTGGCTATGTAGACTTTCTAAAAAAGACATTTAAAGACGACCAGCTAGACAAAACT---GCCAGACTCACTCTCATAAGCCCC---TATACAAAGCCTCAACTAATAGGACCTACA------CAACCCAACAAA------GGGTTTGTTCCGTACGACTACAACTTTGGCAGAGCACACATGCCCTCCGGAGAATCCTACATACCTATGTACTACAGATTTAGATGGTACATCTGCCTATTTCACCAACAAAAGTTTATAGACGACATTGTAAGCAGCGGGCCCTTCGCATACCACGGCTCACAG---CCCTCAGCAACTCTCACCACTAAATACAAATTCCACTTTCTCTTTGGGGGCAACCCCGTTCCCCAACAGACTGTCAGAGACCCTTGTAACCAACCAGTCTTTGACATTCCCGGAGCCGGTGGACTCCCTCGTCCGATACAAGTCGTTGACCCGAAATACGTCAACGAAGGCTACACGTTCCACGCCTGGGACTTCCGTAGAGGGCTCTTTGGCCAAGCAGCTATTAAAAGAGTGTCGGGAGAACAAACAAATGCTTCACTTTATTCATCAGGTCCA------AAACGGCCAAGAACAGAAATTCCT
>tth10
AAGCTTATACTAACACAATGGCAGTCAGCAAAAATAAGAAAATGTCTAGTAATAGGTTATCTTGCTCTAGTACTATGTGGAAAC---------GGGACATTCAGTAAAAAC---TATGCCTCGCACTCAGATGACTATGTACAGAAAGGA---------------CCCTTTGGAGGGGGA---CTAAGCAGCATGAGATTTAACATGAGAATACTATATGATCAATTTAAAAGACACCTTAACTTCTGGACACACACAAACCAGGACCTAGACCTAGTTAGATACAGAGGCTGCACCATGACATTTTATAGACACCCAGAGGTGGACTTCATAGTAAAATTCAACAGAAAACCTCCATTCCTAGACACAATAGTATCAGGTCCAGCCATGCACCCAGGCATGCTAATGACAACAAAACACAAAATACTAGTAAAAAGCTTTAAAACAAAACCCAAAGGAAAAGGCACAGTAAAGGTGCGCATTCGCCCCCCC---ACACTCTTTGACGACCGTTGGTACTTTCAACATGACATCTGCAAAACCACACTGTTCACCATTAGCGCAACACCATGTGACCTGCGGTTTCCGTTCTGCTCACCACAAACTGACAACCCTTGCGTCAACTTCCTAGTTCTTGCAGGAGTGTATAAC---AACTACAGAACAGGAATATACAGTGCCATATTCCTTTCAGCAGGCAGA------CTGTCACCAGACTTTGGGGGACTATACAATGACATAGTATACAATCCCACCACAGACGAAGGCATAGGAAACATTGTGTGGATAGACTGGTGTACAAAAGCAGACTGCAACTTCAATGAGACA---------CAGTCCAAAGGAGTAATAAAAGACATTCCACTGTGGGCAGCACTGTTTGGCTATGTAGACTTTCTAAAAAAGACATTTAAAGACGAACAGCTAGACAAAATT---GCCAGACTCACTCTCATAAGCCCC---TATACAAAGCCTCAACTAATAGGACCTACA------CAACCCAACAAA------GGGTTTGTTCCGTACGACTACAACTTTGGCAGAGCACACATGCCCTCCGGAGAATCCTACATACCTATGTACTACAGATTTAGATGGTACATCTGCCTATTTCACCAACAAAAGTTTATAGACGACATTGTAAGCAGCGGGCCCTTCGCATACCACGGCTCACAG---CCCTCAGCAACTCTCACCACTAAATACAAATTCCACTTTCTCTTTGGGGGCAACCCCGTTCCCCAACAGACTGTCAGAGACTCTTGTAACCAACCAGTCTTTGACATTCCCGGAGCCGGTGGACTCCCTCGTCCGATACAAGTCGTTGACCCGAAATACGTCAACGAAGGCTACACGTTCCACGCCTGGGACTTCCGTAGAGGGCTCTTTGGCCAAGCAGCTATTAAAAGAGTGTCGGGAGAACAAACAAATGCTTCACTTTATTCATCAGGTCCA------AAACGGCCAAGAACAGAAATTCCT
>tth11g2
AAGCTTATACTAACACAATGGCAGCCAGCAAAAATAAGAAAATGTCTAGTAATAGGTTATCTTGCTCTAGTACTATGTGGAAAC---------GGGACATTCAGTAAAAAC---TATGCCTCGCACTCAGATGACTATGTACAGAAAGGA---------------CCCTTTGGAGGGGGA---CTAAGCAGCATGAGATTTAACATGAGAATACTATATGATCAATTTAAAAGACACCTTAACTTCTGGACACACACAAACCAGGACCTAGACCTAGTTAGATACAGAGGCTGCACCATGACATTTTATAGACACCCAGAGGTGGACTTCATAGTAAAATTCAACAGAAAACCTCCATTCCTAGACACAATAGTATCAGGTCCAGCCATGCACCCAGGCATGCTAATGACAACAAAACACAAAATACTAGTAAAAAGCTTTAAAACAAAACCCAAAGGAAAAGGCACAGTAAAGGTACGCATTCGCCCCCCCC??ACACTCTTTGACGACCGTTGGTACTTTCAACATGACATCTGCAAAACCACACTGTTCACCATTAGCGCAACACCATGTGACCTGCGGTTCCCGTTCTGCTCACCACAAACTGACAACCCTTGCGTCAACTTCCTAGTTCTTGCAGGAGTGTATAAC---AACTACAGAACAGGAATATACAGTGCCATATTCCTTTCAGCAGGCAGA------CTGTCACCAGACTTTGGGGGACTATACAATGACATAGTATACAATCCCACCACAGGCGAAGGCATAGAAAACATTGTGTGGATAGACTGGTGTACAAAAGCAGACTGCAACTTCAATGAGACA---------CAGTCCAAAGGAGTAATAAAAGACATTCCACTGTGGGCAGCACTGTTTGGCTATGTAGACTTTCTAAAAAAGACATTTAAAGACGAACAGCTAGACAAAATT---GCCAGACTCACTCTCATAAGCCCC---TATACAAAGCCTCAACTAATAGGACCTACA------CAACCCAACAAA------GGGTTTGTTCCGTACGACTACAACTTTGGCAGAGCACACATGCCCTCCGGAGAATCCTACATACCTATGTACTACAGATTTAGATGGTACACCTGCCTATTTCACCAACAAAAGTCTATAGACGACATTGTAAGCAGCGGGCCCTTCGCATACCACGGCTCACAG---CCCTCAGCAACTCTCACCACTAAATACAAATTCCACTTTCTCTTTGGGGGCAACCCCGTTCCCCAACAGACTGTCAGAGACCCTTGTAACCAACCAATCTTTGACATTCCCGGAGCCGGTGGACTCCCTCGTCCGATACAAGTCGTTGACCCGAAATACGTCAACGAAGGCTACACGTTCCACGCCTGGGACTTCCGTAGAGGGCTCTTTGGCCAAGCAGCTATTAAAAGAGTGTCGGGAGAACAAACAAATGCTTCACTTTATTCATCAGGTCCA------AAACGGCCAAGAACAGAAATTCCT
>tth18
AAGCTTATACTAACACAATGGCAGCCAGCAAAAATAAGAAAATGTCTAGTAATAGGTTATCTCGCTCTAGTACTATGTGGAAAC---------GGGACATTCAGTAAAAAC---TATGCCACGCACTCAGATGACTATGTACAGAAAGGA---------------CCCTTTGGAGGGGGA---CTAAGCAGCATGAGATTTAACATGAGAATACTATATGATCAATTTAAAAGACACCTTAACTTCTGGACACACACAAACCAGGACCTAGACCTAGTTAGATACAGAGGCTGCACCATGACATTTTATAGACACCCAGAGGTGGACTTCATAGTAAAATTCAACAGAAAACCTCCATTCCTAGACACAATAGTATCAGGTCCAGCCATCCACCCAGGCATGCTAATGACAACAAAACACAAAATACTAGTAAAAAGCTTTAAAACAAAACCCAAAGGAAAAGGCACAGTAAAGGTGCGCATTCGCCCCCCC---ACACTCTTTGACGACCGTTGGTACTTTCAACATGACATCTGCAAAACCACACTGTTCACCATTAGCGCAACACCATGTGACCTGCGGTTTCCGTTCTGCTCACCACAAACTGACAACCCTTGCGTCAACTTCCTAGTTCTTGCAGGAGTGTATAAC---AACTACAGAACAGGAATATACAGTGCCATATTCCTTTCAGCAGGCAGA------CTGTCACCAGACTTTGGGGGACTATACAATGACATAGTATACAATCCCACCACAGACGAAGGCATAGGAAACATTGTGTGGATAGACTGGTGTACAAAAGCAGACTGCAACTTCAATGAGACA---------CAGTCCAAAGGAGTAATAAAAGACATTCCACTGTGGGCAGCACTGTTTGGCTATGTAGACTTTCTAAAAAAGACATTTAAAGACGAACAGCTAGACAAAATT---GCCAGACTCACTCTCATAAGCCCC---TATACAAAGCCTCAACTAATAGGACCTACA------CAACCCAACAAA------GGGTTTGTTCCGTACGACTACAACTTTGGCAGAGCACACATGCCCTCCGGAGAATCCTACATACCTATGTACTACAGATTTAGATGGTACATCTGCCTATTTCACCAACAAAAGTTTATAGACGACATTGTAAGCAGCGGGCCCTTCGCATACCACGGCTCACAG---CCCTCAGCAACTCTCACCACTAAATACAAATTCCACTTTCTCTTTGGGGGCAACCCCGTTCCCCAACAGACTGTCAGAGACCCTTGTAACCAACCAGTCTTTGACATTCCCGGAGCCGGTGGACTCCCCCGTCCGATACAAGTCGTTGACCCGAAATACGTCAACGAAGGCTACACGTTCCACGCCTGGGACTTCCGTAGAGGGCTCTTTGGCCAAGCAGCTATTAAAAGAGTGTCGGGAGAACAAACAAATGCTTCACTTTATTCATCAGGTCCA------AAACGGCCAAGAACAGAAATTCCT
>tth20
AAGCTTATACTAACACAATGGCAGCCAGCAAAAATAAGAAAATGTCTAGTAATAGGTTATCTTGCTCTAGTACTATGTGGGAAC---------GGGACATTCAGTAAAAAC---TATGCCTCCCACTCAGATGACTATGTACAGAAAGGA---------------CCCTTTGGAGGGGGA---CTAAGCAGCATGAGATTTAACATGAGAATACTATATGATCAATTTAAAAGACACCTTAACTTCTGGACACACACGAACCAGGACCTAGACCTAGTTAGATACAGAGGCTGCACCATGACATTTTATAGACACCCAGAGGTGGACTTCATAGTAAAATTCAACAGAAAACCTCCATTCCTAGACACAATAGTATCAGGTCCAGCCATGCACCCAGGCATGCTAATGACAACAAAACACAAAATACTAGTAAAAAGCTTTAAAACAAAACCCAAAGGAAAAGGCACAGTAAAGGTGCGCATTCGCCCCCCC---ACACTCTTTGACGACCGTTGGTACTTTCAACATGACATCTGCAAAACCACACTGTTCACCATTAGCGCAACACCATGTGACCTGCGGTTTCCGTTCTGCTCACCACAAACTGACAACCCTTGCGTCAACTTCCTAGTTCTTGCAGGAGTGTATAAC---AACTACAGAACAGGAATATACAGTGCCATATTCCTTTCAGCAGGCAGA------CTGTCACCAGACTTTCCAGGACTATACGATGACATAGTATACAATCCCACCACAGACGAAGGCATAGGAAACATTGTGTGGATAGACTGGTGTACAAAAGCAGACTGCAACTTCAATGAGACA---------CAGTCCAAAGGAGTAATAAAAGACATTCCACTGTGGGCAGCACTGTTTGGCTATGTAGACTTTCTAAAAAAGACATTTAAAGACGACCAGCTAGACAAAACT---GCCAGACTCACTCTCATAAGCCCC---TATACAAAGCCTCAACTAATAGGACCTACA------CAACCCAACAAA------GGGTTTGTTCCGTACGACTACAACTTTGGCAGAGCACACATGCCCTCCGGAGAATCCTACATACCTATGTACTACAGATTTAGATGGTACATCTGCCTATTTCACCAACAAAAGTTTATAGACAACATTGTAAGCAGCGGGCCCTTCGCATACCACGGCTCACAG---CCCTCAGCAACTCTCACCACTAAATACAAATTCCACTTTCTCTTTGGGGGCAACCCCGTTCCCCAACAGACTGTCAGAGACCCTTGTAACCAACCAGTCTTTGACATTCCCGGAGCCGGTGGACTCCCTCGTCCGATACAAGTCGTTGACCCGAAATACGTCAACGAAGGCTACACGTTCCACGCCTGGGACTTCCGTAGAGGGCTCTTTGGCCAAGCAGCTATTAAAAGAGTGTCGGGAGAACAAACAAATGCTTCACTTTATTCATCAGGCCCA------AAACGGCCAAGAACAGAAATTCCT
>tth21
AAGCTTATACTAACACAATGGCAGCCAGCAAAAATAAGAAAATGTCTAGTAATAGGTTATCTTGCTCTAGTACTATGTGGAAAC---------GGGACATTCAGTAAAAAC---TATGCCTCGCACTCAGATGACTATGTACAGAAAGGA---------------CCCTTTGGAGGGGGA---CTAAGCAGCATGAGATTTAACATGAGAGTACTATATGATCAATTTAAAAGACACCTTAACTTCTGGACACACACAAACCAGGACCTAGACCTAGTTAGATACAGAGGCTGCACCATGACATTTTATAGACACCCAGAGGTGGACTTCATAGTAAAATTCAACAGAAAACCTCCATTCCTAGACACAATAGTATCAGGTCCAGCCATGCACCCAGGCATGCTAATGACAACAAAACACAAAATACTAGTAAAAAGCTTTAAAACAAAACCCAAAGGAAAAGGCACAGTAAAGGTGCGCATTCGCCCCCCC---ACACTCTTTGACGGCCGTTGGTACTTTCAACATGACATCTACAAAACCACACTGTTCACCATTAGCGCAACACCGTGTGACCTGCGGTTTCCGTTCTGCTCACCACAAACTGACAACCCTTGCGTCAACCTCCTAGTTCTTGCAGGAGTGTATAAC---AACTACAGAACAGGAATATACAGTGCCATATTCCTTTCAGCAGGCAGA------CTGTCACCAGACTTTGGGGGACTATACAATGACATAGTATACAATCCCACCACAGACGAAGGCATAGGAAACATTGTGTGGATAGACTGGTGTACAAAAGCAGACTGCAACTTCAATGAGACA---------CAGTCCAAAGGGGTAATAAAAGACATTCCACCGTGGGCAGCACTGTTTGGCTATGTAGACTTTCTAAAAAAGACATTTAAAGACGAACAGCTAGACAAAATT---GCCAGACTCACTCTCATAAGCCCC---TATACAAAGCCTCAACTAATAGGACCTACA------CAACCCAACAAA------GGGTTTGTTCCGTACGACTACAACTTTGGCAGAGCACACATGCCCTCCGGAGAATCCTACATACCTATGTACTACAGATTTAGATGGTACATCTGCCTATTTCACCAACAAAAGTTTATAGACGACATTGTAAGCAGCGGGCCCTTCGCATACCACGGCTCACAG---CCCTCAGCAACTCTCACCACTAAATACAAATTCCACTTTCTCTTTGGGGGCAACCCCGTTCCCCAACAGACTGTCAGAGACCCTTGTAACCAACCAGTCTTTGACATTCCCGGAGCCGGTGGACTCCCTCGTCCGATACAAGTCGTTGACCCGAAATACGTCAACGAAGGCTACACGTTCCACGCCTGGGACTTCCGTAGAGGGCTCTTTGGCCAAGCAGCTATTAAAAGAGTGTCGGGAGAACAAACAAATGCTTCACTTTATTCATCAGGTCCA------AAACGGCCAAGAACAGAAATTCCT
>tth3
AAGATAGTCATAAAACAGTGGCAACCTAACTTTATAAGACGCTGCTACATCATAGGGTACTTACCACTTATATTCTGCGGCGAA---------AATACAACCGCCCAGAAC---TTTGCCACTCACTCGGACGACATGATAAGCAAAGGA---------------CCGTACGGGGGGGGC---ATGACTACCACCAAATTCACTCTGAGAATACTGTACGACGAGTTTACCAGGTTTATGAACTTTTGGACTGTCAGTAACGAAGACCTAGACCTGTGTAGATACGTGGGCTGCAAACTAATATTTTTTAAACACCCCACGGTGGACTTTATAGTACAGATAAACACTCAGCCTCCTTTCTTAGACACGCACCTCACCGCGGCCAGCATACACCCGGGCATCATGATGCTCAGCAAGAGACACATACTAATACCCTCTCTAAAGACCCGGCCCAGCAGAAAACACAGGGTGGTCGTCAGGGTGGGCGCCCCA---AGACTTTTTCAGGACAAGTGGTACCCCCAGTCAGACCTGTGTGACACAGTTCTGCTTTCCATATTCGCAACCGCCTGCGACTTGCAATATCCGTTCGGCTCACCACTAACTGACAACCCTTGCGTCAACTTCCAGATCCTGGGGCCCCAGTACAAA---GAATACCACTCAGGCATATACTCCAGCATATATCTATCAGCTGGCAGG------AGCTACTTTGAAACCACCGGGGCCTACTCTGACATTATATACAACCCTTTCACAGACAAGGGCACAGGCAACATAATCTGGATAGACTACCTCACAAAAGAAGACACCATTTTTGTAAAAAAC---------AAAAGCAAATGCGAGATAATGGACATGCCCCTGTGGGCGGCCTGCACAGGATACACAGAGTTTTGTGCAAAGTATACAGGCGACTCTGCCATTATTTACAAT---GCAAGAATAGTCATAAGATGCCCA---TACACTGAGCCCATGTTAATAGACCACTCA------GACCCAAACAAA------GGCTTCGTTCCCTACTCATTTAGCTTTGGCAACGGAAAGATGCCCGGAGGCAGCTCCAACGTGCCCATAAGAATGAGAGCCAAGTGGTACGTGAACATATTCCACCAAAAAGAAGTATTGGAGAGCATAGTACAGTCCGGACCGTTTGGGTACAAGGGCGACATA---AAATCAGCTGTACTAGCCATGAAATACAGATTTCACTGGAAGTGGGGCGGAAACCCTATATCCAAACAGGTCGTCAGGAATCCCTGCTCCAACTCCAGC---TCATCCGCG---GCCCATAGAGGACCTCGCAGCGTACAAGCGGTTGACCCGAAATACAATACCCCAGAGGTCACGTGGCACTCGTGGGACATTAGACGAGGACTCTTTGGCAAAGCAGGTATTAAAAGAATGCAACAGGAA---TCAGATGCTCTTTACATTCCTCCAGGACCA---ATCAAGAGACCTCGCAGGGACACCAAC
>tth9
AAGATAGTCATAAAACAGTGGCAACCTAACTTTATAAGACGCTGCTACATCATAGGGTACTTACCACTTATATTCTGCGGCGAA---------AATACAACCGCCCAGAAC---TTTGCCACTCACTCGGACGACATGATAAGCAAAGGA---------------CCGTACGGGGGGGGC---ATGACTACCACCAAATTCACTCTGAGAATACTGTACGACGAGTTTACCAGGTTTATGAACTTTTGGACTATCAGTAACGAAGACCTAGACCTGTGTAGATACGTGGGCTGCAAACTAATATTTTTTAAACACCCCACGGTGGACTTTATAGTACAGATAAACACTCAGCCTCCTTTCTTAGACACGCACCTCACCGCGGCCAGCATACACCCGGGCATCATGATGCTCAGCAAGAGACACATACTAATACCCTCTCTAAAGACCCGGCCCAGCAGAAAACACAGGGTGGTCGTCAGGGTGGGCGCCCCA---AGACTTTTTCAGGACAAGTGGTACCCCCAGTCAGACCTGTGTGACACAGTTCTGCTTTCCATATTCGCAACCGCCTGCGACTTGCAATATCCGTTTGGCTCACCACTAACTGACAACCCTTGCGTCAACTTCCAGATCCTGGGGCCCCAGTACAAA---GAATACCACTCAGGCATATACTCCAGCATATATTTATCAGCTGGCAGG------AGCTACTTTGAAACCACCGGGGCCTACTCTGACATTATATACAACCCTTTCACAGACAAAGGCACAGGCAACATAATCTGGATAGACTACCTCACAAAAGAAGACACCATTTTTGTAAAAAAC---------AAAAGCAAATGCGAGATAATGGACATGCCCCTGTGGGCGGCCTGCACAGGATACACAGAGTTTTGTGCAAAGTATACAGGCGACTCTGCCATTATCTACAAT---GCAAGAATACTCATAAGATGCCCA---TACACTGAGCCCATGTTAATAGACCACTCA------GACCCAAACAAA------GGCTTCGTTCCCTACTCATTTAACTTTGGCAACGGAAAGATGCCCGGAGGCAGCTCCAACGTACCCATAAGAATGAGAGCCAAATGGTACGCGAACATATTCCACCAAAAGGAGGTTCTAGAGGCTATAGTACAAAGCGGACCGTTCGGGTACAAGGGCGACATA---AAATCAGCTGTACTAGCCATGAAATACAGATTTCACTGGAAGTGGGGCGGAAACCCTATATCCAAACAGGTCGTCAGGAATCCCTGCTCCAACTCCAGC---TCATCCGCG---GCCCATAGAGGACCTCGCAGCGTACAAGCGGTTGACCCGAAATACAATACCCCAGAGGTCACGTGGCACTCGTGGGACATTAGACGAGGACTCTTTGGCAAAGCAGGTATTAAAAGAATGCAACAGGAA---TCAGATGCTCTTTACATTCCTCCAGGACCA---ATCAAGAGACCTCGCAGGGACACCAAC
>tth16
AAGATAGTCATAAAACAGTGGCAACCAAACTTTATAAGACGCTGCTACATCATAGGGTACTTACCACTTATATTCTGCGGCGAA---------AATACAACCGCCCAGAAC---TTTGCCACTCACTCGGACGACATGATAAGCAAAGGA---------------CCGTACGGGGGGGGC---ATGACTACCACCAAATTCACTCTGAGAATACTGTACGACGAGTTTACCAGGTTTATGAACTTTTGGACTGTCAGTAACGAAGACCTAGACCTGTGTAGATACGTGGGCTGCAAACTAATATTTTTTAAACACCCCACGGTGGACTTTATAGTACAGATAAACACTCAGCCTCCTTTCTTAGACACGCACCTCACCGCGGCCAGCATACACCCGGGCATCATGATGCTCAGCAAGAGACACATACTAATACCCTCTCTAAAGACCCGGCCCAGCAGAAAACACAGGGTGGTCGTCAGGGTGGGCGCCCCA---AGACTTTTTCAGGACAAGTGGTACCCCCAGTCAGACCTGTGTGACACAGTTCTGCTTTCCATATTCGCAACCGCCTGCGACTTGCAATATCCGTTCGGCTCACCACTAACTGACAACCCTTGCGTCAACTTCCAGATCCTGGGGCCCCAGTACAAA---GAATACCACTCAGGCATATACTCCAGCATATATTTATCAGCTGGCAGG------AGCTACTTTGAAACCACCGGGGCCTACTCTGACATTATATACAACCCTTTCACAGACAAAGGCACAGGCAACATAATCTGGATAGACTACCTCACAAAAGAAGACACCATTTTTGTAAAAAAC---------AAAAGCAAATGCGAGATAATGGACATGCCCCTGTGGGCGGCCTGCACAGGATACACAGAGTTTTGTGCAAAGTATACAGGCGACTCTGCCATTATCTACAAT---GCAAGAATACTCATAAGATGCCCA---CACACTGAGCCCATGTTAATAGACCACTCA------GACCCAAACAAA------GGCTTCGTTCCCTACTCATTCGACTTTGGCAATGGAAAGATGCCCGGAGGCAGCTCCAACGTACCGATAAGAATGAGGGCCAAATGGTACGTGAACATATTCCACCAAAAGGAGGTTCTAGAGGCTATAGTACAAAGCGGACCGTTCGGGTACAAGGGCGACATA---AAATCAGCTGTACTAGCCATGAAATACAGATTTCACTGGAAGTGGGGCGGAAACCCTATATCCAAACAGGTCGTCAGGAATCCCTGCTCCAACTCCAGC---TCATCCGCG---GCCCATAGAGGACCTCGCAGCGTACAAGCGGTTGACCCGAAATACAATACCCCAGAGGTCACGTGGCACTCGTGGGACATTAGACGAGGACTCTTTGGCAAAGCAGGTATTAAAAGAATGCAACAGGAA---TCAGATGCTCTTTACATTCCTCCAGGACCA---ATCAAGAGACCTCGCAGGGACACCAAC
>tth17
AAGATAGTCATAAAACAGTGGCAACCAAACTTTATAAGACGCTGCTACATCATAGGGTACTTACCACTTATATTCTGCGGCGAA---------AATACAACCGCCCAGAAC---TTTGCCACTCGCTCGGACGACATGATAAGCAAAGGA---------------CCGTACGGGGGGGGC---ATGACTACCACCAAATTCACTCTGAGAATACTGTACGACGAGTTTACCAGGTTTATGAACTTTTGGACTGTCAGTAACGAAGACCTAGACCTGTGTAGATACGTGGGCTGCAAACTAATATTTTTTAAACACCCCACGGTGGACTTTATAGTACAGATAAACACTCAGCCTCCTTTCTTAGACACGCACCTCACCGCGGCCAGCATACACCCGGGCATCATGATGCTCAGCAAGAGACACATACTAATACCCTCTCTAAAGACCCGGCCCAGCAGAAAACACAGGGTGGTCGTCAGGGTGGGCGCCCCA---AGACTTTTTCAGGACAAGTGGTACCCCCAGTCAGACCTGTGTGACACAGTTCTGCTTTCCATATTCGCAACCGCCTGCGACTTGCAATATCCGTTCGGCTCACCACTAACTGACAACCCTTGCGTCAACTTCCAGATCCTGGGGCCCCAGTACAAA---GAATACCACTCAGGCATATACTCCAGCATATATTTATCAGCTGGCAGG------AGCTACTTTGAAACCACCGGGGCCTACTCTGACATTATATACAACCCTTTCACAGACAAAGGCACAGGCAACATAATCTGGATAGACTACCTCACAAAAGAAGACACCATTTTTGTAAAAAAC---------AAAAGCAAATGCGAGATAATGGACATGCCCCTGTGGGCGGCCTGCACAGGATACACAGAGTTTTGTGCAAAGTATACAGGCGACTCTGCCATTATTTACAAT---GCAAGAATAGTCATAAGATGCCCA---TACACTGAGCCCATGTTAATAGACCACTCA------GACCCAAACAAA------GGCTTCGTCCCCTACTCATTTAACTTTGGCAACGGAAAGATGCCCGGAGGCAGCTCCAACGTGCCCATAAGAATGAGAGCCAAGTGGTACGTGAACATATTCCACCAAAAAGAAGTATTGGAGAGCATAGTACAGTCCGGACCGTTTGGGTACAAGGGCGACATA---AAATCAGCTGTACTAGCCATGAAATACAGATTTCACTGGAAGTGGGGCGGAAACCCTATATCCAAACAGGTCGTCAGGAATCCCTGCTCCAACTCCAGC---TCATCCGCG---GCCCATAGAGGACCTCGCAGCGTACAAGCGGTTGACCCGAAATACAATACCCCAGAGGTCACGTGGCACTCGTGGGACATTAGACGAGGACTCTTTGGCAAAGCAGGTATTAAAAGAATGCAACAGGAA---TCAGATGCTCTTTACATTCCTCCAGGACCA---ATCAAGAGACCTCGCAGGGACACCAAC
>tth25
AAGATAGTCATAAAACAGTGGCAACCAAACTTTATAAGACGCTGCTACGTCATAGGGTACTTACCACTTATATTCTGCGGCGAA---------AATACAACCGCCCAGAAC---TTTGCCACTCACTCGGACGACATGATAAGCAAAGGA---------------CCGTACGGGGGGGGC---ATGACTACCACCAAATTCACTCTGAGAATACTGTACGACGAGTTTACCAGGTTTATGAACTTTTGGACTGTCAGTAACGAAGACCTAGACCTGTGTAGATACGTGGGCTGCAAACTAATATTTTTTAAACACCCCACGGTGGACTTTATAGTACAGATAAACACTCAGCCTCCTTTCTTAGACACGCACCTCACCGCGGCCAGCATACACCCGGGCATCATGATGCTCAGCAAGAGACACATACTAATACCCTCTCTAAAGACCCGGCCCAGCAGAAAACACAGGGTGGTCGTCAGGGTGGGCGCCCCA---AGACTTTTTCAGGACAAGTGGTACCCCCAGTCAGACCTGTGTGACACAGTTCTGCTTTCCATATTTGCAACCGCCTGCGACTTGCAATATCCGTTCGGCTCACCACTAACTGACAACCCTTGCGTCAACTTCCAGATCCTGGGGCCCCAGTACAAA---GAATACCACTCAGGCATACACTCCAGCATATATCTATCAGCTGGCAGG------AGCTACTTTGAAACCACCGGGGCCTACTCTGACATTATATACAACCCTTTCACAGACAAAGGCACAGGCAACATAATCTGGATAGACTACCTCACAAAAGAAGACACCATTTTTGTGAAAAAC---------AAAAGCAAATGCGAGATAATGGACATGCCCCTGTGGGCGGCCTGCACAGGATACACAGAGTTTTGTGCAAAGTATACAGGCGACTCTGCCATTATCTACAAT---GCAAGAATACTCATAAGATGCCCA---TACACTGAGCCCATGTTAATAGACCACTCA------GACCCAAACAAA------AGCTTCGTTCCCTACTCATTTAACTTTGGCAACGGAAAGATGCCCGGAGGCAGCTCCAACGTGCCCATAAGAATGAGAGCCAAGTGGTACGTGAACATATTCCACCAAAAAGAAGTATTAGAGAGCATAGTACAGTCCGGACCGTTTGGGTACAAGGGCGACATA---AGATCAGCTGTACTAGCCATGAAATACAGATTTCACTGGAAGTGGGGCGGAAACCCTATATCCAAACAGGTCGTCAGGAATCCCTGCTCCAACTCCAGC---TCCTCCGCG---GCCCATAGAGGACCTCGCAGCGTACAAGCGGTTGACCCGAAATACAATACCCCAGAGGTCACGTGGCACTCGTGGGACATTAGACGAGGACTCTTTGGCAAAGCAGGTATTAAAAGAATGCAACAGGAA---TCAGATGCTCTTTACATTCCTCCAGGACCA---ATCAAGAGACCTCGCAGGGACACCAAC
>tth26
AAGATAGTCATAAAACAGTGGCAACCAAACTTTATAAGACGCTGCTACATCATAGGGTACTTACCACTTATATTCTGCGGCGAA---------AATACAACCGCCCAGAAC---TTTGCCACTCACTCGGACGACATGATAAGCAAAGGA---------------CCGTACGGGGGGGGC---ATGACTACCACCAAATTCACTCTGAGAATACTGTACGACGAGTTTACCAGGTTTATGAACTTTTGGACTGTCAGTAACGGAGACCTAGACCTGTGTAGATACGTGGGCTGCAAACTAATATTTTTTAAACACCCCACGGTGGACTTTATAGTACAGATAAACACTCAGCCTCCTTTCTTAGACACGCACCTCACCGCGGCCAGCATACACCCGGGCATCATGATGCTCAGCAAGAGACACATACTAATACCCTCTCTAAAGACCCGGCCCAGCAGAAAACACAGGGTGGTCGTCAGGGTGGGCGCCCCA---AGACTTTTTCAGGACAAGTGGTACCCCCAGTCAGACCTGTGTGACACAGTTCTGCTTTCCATATTTGCAACCGCCTGCGACTTGCAATATCCGTTCGGCTCACCACTAACTGACAACCCTTGCGTCAACTTCCAGATCCTGGGGCCCCAGTACAAA---GAATACCACTCAGGCATATACTCCAGCATATGTCTATCAGCTGGCAGG------AGCTACTTTGAAACCACCGGGGCCTACTCTGACATTATATACAACCCTTTCACAGACAAAGGCACAGGCAACATAATCTGGATAGACTACCTCACAAAAGAAGACACCATTTTTGTGAAAAAC---------AAAAGCAAATGCGAGATAATGGACATGCCCCTGTGGGCGGCCTGCACAGGATACACAGAGTTTTGTGCAAAGTATACAGGCGACTCTGCCATTATCTACAAT---GCAAGAATACTCATAAGATGCCCA---TACACTGAGCCCATGTTAATAGACCACTCA------GACCCAAACAAA------GGCTTCGTTCCCTACTCATTTAACTTTGGCAACGGAAAGATGCCCGGAGGCAGCTCCAACGTGCCCATAAGAATGAGAGCCAAGTGGTACGTGAACATATTCCACCAAAAAGAAGTATTAGAGAGCATAGTACAGTCCGGACCGTTTGGGTACAAGGGCGACATA---AAATCAGCTGTACTAGCCATGAAATACAGATTTCACTGGAAGTGGGGCGGAAACCCTATATCCAAACAGGTCGTCAGGAATCCCTGCTCCAACTCCAGC---TCCTCCGCG---GCCCATAGAGGACCTCGCAGCGTACAAGCGGTTGACCCGAAATACAATACCCCAGAGGTCACGTGGCACTCGTGGGACATTAGACGAGGACTCTTTGGCAAAGCAGGTATTAAAAGAATGCAACAGGAA---TCAGATGCTCTTTACATTCCTCCAGGACCA---ATCAAGAGACCTCGCAGGGACACCAAC
>tth27
AAGATAGTCATAAAACAGTGGCAACCAAACTTTATAAGACGCTGCTACATCATAGGGTACTTACCACTTATATTCTGCGGCGAA---------AATACAACCGCCCAGAAC---TTTGCCACTCACTCGGACGACATGATAAGCAAAGGA---------------CCGTACGGGGGGGGC---ATGACTACCACCAAATTCACTCTGAGAATACTGTACGACGAGTTTACCAGGTTTATGAACTTTTGGACTGTCAGTAACGAAGACCTAGACCTGTGTAGATACGTGGGCTGCAAACTAATATTTTTTAAACACCCCACGGTGGACTTTATAGTACAGATAAACACTCAGCCTCCTTTCTTAGACACGCACCTCACCGCGGCCAGCATACACCCGGGCATCATGATGCTCAGCAAGAGACACATACTAATACCCTCTCTAAAGACCCGGCCCAGCAGAAAGCACAGGGTGGTCGTCAGGGTGGGCGCCCCA---AGACTTTTTCAGGACAAGTGGTACCCCCAGTCAGACCTGTGTGACACAGTTCTGCTTTCCATATTTGCAACCGCCTGCGACTTGCAATATCCGTTCGGCTCACCACTAACTGACAACCCTTGCGTCAACTTCCAGATCCTGGGGCCCCAGTACAAA---GAATACCACTCAGGCATATACTCCAGCATATATCTATCAGCGGGCAGG------AGCTACTTTGAAACCACCGGGGCCTACTCTGACATTATATACAACCCTTTCACAGACAAAGGCACAGGCAACATAATCTGGATAGACTACCTCACAAAAGAAGACACCATTTTTGTGAAAAAC---------AAAAGCAAATGCGAAATAATGGACATGCCCCTGTGGGCGGCCTGCACGGGATACACAGAGTTTTGTGCAAAGTATACAGGCGACTCTGCCATTATCTACAAT---GCAAGAATACTCATAAGATGCCCA---TACACTGAGCCCATGTTAATAGACCACTCA------GACCCAAACAAA------GGCTTCGTTCCCTACTCATTTAACTTTGGCAACGGAAAGATGCCCGGAGGCAGCTCCAACGTGCCCATAAGAATGAGAGCCAAGTGGTACGTGAACATATTCCACCAAAAAGAAGTATTAGAGAGCATAGTACAGTCCGGACCGTTTGGGTACAAGGGCGACATA---AAATCAGCTGTACTAGCCATGAAATACAGATTTCACTGGAAGTGGGGCGGAAACCCTATATCCAAACAGGTCGTCAGGAATCCCTGCTCCAACTCCAGC---CCCTCCGCG---GCCCATAGAGGACCTCGCAGCGTACAAGCGGTTGACCCGAAATACAATACCCCAGAGGTCACGTGGCACTCGTGGGACATTAGACGAGGACTCTTTGGCAAAGCAGGTATTAAAAGAATGCAACAGGAA---TCAGATGCTCTTTACATTCCTCCAGGACCA---ATCAAGAGACCTCGCAGGGACACCAAC
>tth31
AAGATAGTCATAAAACAGTGGCAACCAAACTTTATAAGACGCTGCTACATCATAGGGTACTTACCACTTATATTCTGCGGCGAA---------AATACAACCGCCCAGAAC---TTTGCCACTCACTCGGACGACATGATAAGCAAAGGA---------------CCGTACGGGGGGGGC---ATGACTACCACCAAATTCACTCTGAGAATACTGTACGACGAGTTTACCAGGTTTATGAACTTTTGGACTGTCAGTAACGAAGACCTAGACCTGTGTAGATACGTGGGCTGCAAACTAATATTTTTTAAACACCCCACGGTGGACTTTATAGTACAGATAAACACTCAGCCTCCTTTCTTAGACACGCACCTCACCGCGGCCAGCATACACCCGGGCATCATGATGCTCAGCAAGAGACACATACTAATACCCTCTCTAAAGACCCGGCCCAGCAGAAAACACAGGGTGGTCGTCAGGGTGGGCGCCCCA---AGACTTTTTCAGGACAAGTGGTACCCCCAGTCAGACCTGTGTGACACAGTTCTGCTTTCCATATTCGCAACCGCCTGCGACTTGCAATATCCGTTCGGCTCACCACTAACTGACAACCCTTGCGTCAACTTCCAGATCCTGGGGCCCCAGTACAAA---GAATACCACTCAGGCATATACTCCAGCATATATTTATCAGCTGGCAGG------AGCTACTTTGAAACCACCGGGGCCTACTCTGACATTATATACAACCCTTTCACAGACAAAGGCACAGGCAACATAATCTGGATAGACTACCTCACAAAAGAAGACACCATTTTTGTAAAAAAC---------AAAAGCAAATGCGAGATAATGGACATGCCCCTGTGGGCGGCCTGCACAGGATACACAGAGTTTTGTGCAAAGTATACAGGCGACTCTGCCATTATCTACAAT---GCAAGAATACTCATAAGATGCCCA---TACACTGAGCCCATGTTAATAGACCACTCA------GACCCAAACAAA------GGCTTCGTTCCCTACTCATTTAACTTTGGCAACGGAAAGATGCCCGGAGGCAGCTCCAACGTACCGATAAGAATGAGAGCCAAATGGTACGTGAACATATTCCACCAAAAGGAGGTTCTAGAGGCTATAGTACAAAGCGGACCGTTCGGGTACAAGGGCGACATA---AAATCAGCTGTACTAGCCATGAAATACAGATTTCACTGGAAGTGGGGCGGAAACCCTATATCCAAACAGGTCGTCAGGAATCCCTGCTCCAACTCCAGC---TCATCCGCG---GCCCATAGAGGACCTCGCAGCGTACAAGCGGTTGACCCGAAATACAATACCTCAGAGGTCACGTGGCACTCGTGGGACATTAGACGAGGACTCTTTGACAAAGCAGGTATTAAAAGAATGCAACAGGAA---TCAGATGCTCTTTACATTCCTCCAGGACCA---ATCAAGAGACCTCGCAGGGACACCAAC
>tth4
AGACTTGTACTTACTCAGTGGCAGCCCCAGACCCGTAGAAAGTGCACCATCACCGGGTACCTCCCGGTGGTATGGTGCGGCTAC---------CTCCGGGCCGCCAAAAAC---TATGCCTACCACTCTGACGAC---TCCACAAAGCAG---------CCGGACCCCTTTGGGGGCGCG---CTGAGCACTACCTCCTTTAACCTTAAGGTGCTGTACGACCAGCACCAGAGAGGACTCAACAGGTGGTCTTTCCCTAACGACCAACTGGACCTAGCTCGCTACAGGGGGTGCACACTTACGTTCTACAGACAGAAAGCCACTGACTTTATAGCTATTTATGACATCTCCGCCCCATACAAACTAGACAAGTACAGCTCTCCCAGCTATCACCCCGGCAACATGATAATGCAGAAAAAGAAAATTCTCATTCCCAGCTACGACACTAACCCCAGGGGCCGCCAAAAAATAGTAGTTAAAATCCCCCCCCCT---AAACTGTTCGTGGATAAGTGGTATGCACAGGAGGACCTGTGCGACGTTAATCTTGTGACACTTGCGGTCAGCGCAGCTTCCTTTACACATCCGTTCGGCTCACCACTAACGAACAACCCTTGTGTAACCTTCCAGGTACTTGACTCAATATACTAT---GAATACCACCTAGGTTTATTTAGTCCCATATTCATAGGACCCACCAGA------AGCAACAAACTATTTGCAACCGCCTACCAGGACGTTACTTACAACCCCCTAAACGACAAGGCGGTGGGAAACAAGTTCTGGTTTCAGTACAACACAAAAGCAGACACCCAGGTGGCCAAACAAGGC---------TGCTACTGCATGCTAGAAGACATTCCCCTCTGGGCCGCCATGTATGGCTACTCTGACTTTATAGAGACCGAGCTAGGCCCCTTCCAAGACGCAGAGACGGTGGGCTATATCTGTGTAATATGCCCC---TACACCGAGCCCCCCATGTACAACAAACAC------AATCCCATGCAG------GGTTACGTGTTTTATGACTCGTTTTTTGGCAATGGCAAGTGGATAGACGGACGGGGACACATAGAGCCTTACTGGCTCTGCCGCTGGAGGCCAGAAATGCTTTTCCAGCAGCAGGTTATGAGAGACATTGTGCAGACCGGGCCCTGGAGCTATAAAGACGAAAGC---AAAAACTGTGTTCTGCCCATGAAGTATAAGTTCAGATTCACATGGGGCGGCAATATGGTCTCCCAACAGACAATCAGAAACCCCTGCAAGACTGACGGACAACTTGCCCCC---TCCGGTAGACAGCCTAGAGAAGTACAAGTTGTTGACCCACTCACCATGGGTCCCCGCTGGGTTTTCCACTCCTGGGACTGGAGACGTGGCTACCTTAGTGAGACAGCTCTCAGACGCCTGCGAGAAAAACCACTCGACTATGAGGCGTATATGCAAAAACCA------AAAAGACCTAGACTGTTCCCTGTT
>tth5
AAAATAATCTTAAAACAATGGCAGCCAGACATTGTAAAGAGGTGCTACATAGTGGGCTACATTCCTGCCATAATATGTGGGGCG---------GGCACCTGGTCTCACAAC---TACACCAGCCACCTCCTAGACATTATCCCCAAAGGA---------------CCCTTTGGAGGAGGG---CACAGCACTATGAGGTTCTCCCTAAAAGTACTCTTTGAAGAACACCTCAGACACTTAAACTTTTGGACAAAAAGCAACCAGGACCTAGAACTCATAAGATACTTTAGATGCTCCTTTAAATTCTATAGAGACCAAGACACAGACTACATAGTACACTACAGCAGAAAAACTCCCCTGGGAGGAAACAGACTAACAGCGCCTAGCCTACACCCCGGTGTACAGATGCTTAGCAAAAACAAAATATTAGTACCTAGCTATGCTACAAAACCCAAGGGTGGGAGCTATGTAAAAGTAACCATAGCACCCCCC---ACACTACTAACTGACAAGTGGTACTTTAGCAAAGACATTTGTGACACAACCTTGGTTAACTTAGACGTTGTACTCTGCAACTTGCGGTTTCCGTTCTGCTCACCACAAACTGACAACCCTTGCATCACATTCCAAGTTCTGCATTCCTTGTACAAC---TGCCACCTAACAGGAATATACTCACCTCCCTGGCTAACACCAGGCAGA------ATATCCCCTGAAACCCCAGGACTTTACACAGACGTGACTTACAACCCATACGCTGACAAAGGAGTAGGCAACAGAATATGGGTCGACTACTGCAGTAAAAAAGGCAACAAATATGACAATACA------------AGTAAATGCCTTTTAGAAGACATGCCACTATGGATGGTATGCTTTGGATACGTAGACTGGGTAAAAAAAGAGACTGGCAACTGGGGTATTCCACTATGG---GCTAGAGTACTTATCAGAAGCCCA---TACGCTGTTCCAAAACTGTATAATGAAGCA------GACCCAAACTAT------GGATGGGTACCTATTTCTTACTACTTTGGAGAAGGCAAAATGCCAAACGGAGACATGTACGTACCATTTAAAATAAGAATGAAATGGTACCCTTCAATGTGGAACCAAGAGCCAGTGTTAAATGACTTAGCAAAGAGCGGACCGTTTGCATACAAAAACACAAAA---ACAAGCGTGACTGTGACTGCCAAATATAAATTTACATTTAACTTCGGGGGCAACCCCGTACCCTCACAGATTGTACAAGATCCCTGCACACAGTCCACCTACGACATCCCCGGCACCGGTAACCTGCCTCGCAGAACACAAGTCATTGACCCGAAATTCCTCGGTCCCCACTATTCCTTCCACCGGTGGGACTTCAGGCGTGGCCTCTTTGGCTCACAAGCTATTAAGAGAGTGTCAGAACAACCAACAACTTCTGAGTTTTTATTCTCAGGCCCA------AAGAGACCCAGAATCGATCAAGGT
>tth29
AAAATAATCTTAAAACAATGGCAGCCAGACATTGTAAAGAGGTGCTACATAGTGGGCTACATTCCTGCCATAATATGTGGGGCG---------GGCACCTGGTCTCACAAC---TACACCAGCCACCTCCTAGACATTATCCCCAAAGGA---------------CTCTTTGGAGGAGGG---CACAGCACTATGAGGTTCTCCCTAAAAGTACTCTTTGAAGAACACCTCAGACACTTAAACTTTTGGACAAAAAGCAACCAGGACCTAGAACTCATAAGATACTTTAGATGCTCCTTTAAATTCTATAGAGACCAAGACACAGACTACATAGTACACTACAGCAGAAAAACTCCCCTGGGAGGAAACAGACTAACAGCGCCTAGCCTACACCCCGGTGTACAGTTGCTTAGCAAAAACAAAATATTAGTACCTAGCTATGCTACAAAACCCAAGGGTGGGAGCTATGTAAAAGTAACCATAGCACCCCCC---ACACTACTAACTGACAAGTGGTACTTTAGCAAAGACATTTGTGACACAACCTTGGTTAACTTAGACGTTGTACTCTGCAACTTGCGGTTTCCGTTCTGCTCACCACAAACTGACAACCCTTGCATCACATTCCAAGTTCTGCATTCCTTGTACAAC---TGCCACCTAACAGGAATATACTCACCTCCCTGGCTAACACCAGGCAGA------ATATCCCCTGAAACCCCAGGACTTTACACAGACGTGACTTACAACCCATACGCTGACAAAGGAGTAGGCAACAGAATATGGGTCGACTACTGCAGTAAAAAAGGCAACAAATATGACAATACA------------AGTAAATGCCTTTTAGAAGACATGCCACTATGGATGGTATGCTTTGGATACGTAGACTGGGTAAAAAAAGAGACTGGCAACTGGGGTATTCCACTATGG---GCTAGAGTACTTATCAGAAGCCCA---TACACTGTTCCAAAACTGTATAATGAAGCA------GACCCAAACTAT------GGATGGGTACCTATTTCTTACTACTTTGGAGAAGGCAAAATGCCAAACGGAGACATGTACGTACCATTTAAAATAAGAATGAAATGGCACCCTTCAATGTGGAACCAAGAGCCAGTGTTAAATGACTTAGCAAAGAGCGGACCGTTTGCATACAAAAACACAAAA---ACAAGCGTGACTGTGACTGCCAAATATAAATTTACATTTAACTTCGGGGGCAACCCCGTACCCTCACAGATTGTACAAGATCCCTGCACACAGTCCACCTACGACATCCCCGGCACCGGTAACCTGCCTCGCAGAATACAAGTCATTGACCCGAAATTCCTCGGTCCCCACTATTCCTTCCACCGGTGGGACTTCAGGCGTGGCCTCTTTGGCTCACAAGCTATTAAGAGAGTGTCAGAACAACCAACAACTTCTGAGTTTTTATTCTCAGGCCCA------AAGAGACCCAGAATCGATCAAGGT
>tth7
AAACTTATAATAAAACTGTGGCAACCTGCAGTAATTAAAAGATGCAGAATAAAGGGATACATACCACTGATTATAAGTGGGAAC---------GGTACCTTTGCCACAAAC---TTTACCAGTCACATAAATGACAGAATAATGAAAGGC---------------CCCTTCGGGGGAGGA---CACAGCACTATGAGGTTCAGCCTCTACATTTTGTTTGAGGAGCACCTCAGACACATGAACTTCTAGACCAGAAGCAACGATAACCTAGAGCTAACCAGATACTTGGGGGCTTCAGTAAAAATATACAGGCACCCAGACCAAGACTTTATAGTAATATACAACAGAAGAACCCCTCTAGGAGGCAACATCTACACAGCACCCTCTCTACACCCAGGCAATGCCATTTTAGCAAAACACAAAATATTAGTACCAAGTTTACAGACAAGACCAAAGGGTAGAAAAGCAATTAGACTAAGAATAGCACCCCCC---ACACTCTTTACAGACAAGTGGTACTTTCAAAAGGACATAGCCGACCTCACCCTTTTCAACATCATGGCAGTTGAGGCTGACTTGCGGTTTCCGTTCTGCTCACCACAAACTGACAACACTTGCATCAGCTTCCAGGTCCTTAGTTCCGTTTACAAC---TGCCACCTAACAGGCATATACAGCCCACCATACCTAAACCAAGGCAGA------ATATCTCCAGAAATATTTGGACTGTACACAGAAATAATTTACAACCCTTACACAGACAAAGGAACTGGAAACAAAGTATGGATGGACCCACTAACTAAAGAGAACAACATATATAAAGAAGGACAG---------AGCAAATGCCTACTGACTGACATGCCCCTATGGACTTTACTTTTTGGATATACAGACTGGTGTAAAAAGGACACTAATAACTGGGACTTACCACTAAAC---TACAGACTAGTACTAATATGCCCT---TATACCTTTCCAAAATTGTACAATGAAAAG------GTAAAAGACTAT------GGGTACATCCCGTACTCCTACAAATTCGGAGCGGGTCAGATGCCAGACGGCAGCAACTACATACCCTTTCAGTTTAGAGCAAAGTGGTACCCCACAGTACTACACCAGCAACAGGTAATGGAGGACATAAGCAGGAGCGGGCCCTTTGCACCTAAGGTAGAAAAA---CCAAGCACTCAGCTGGTAATGAAGTACTGTTTTAACTTTAACTGGGGCGGTAACCCTATCATTGAACAGATTGTTAAAGACCCCAGCTTCCAGCCCACCTATGAAATACCCGGTACCGGTAACATCCCTAGAAGAATACAAGTCATCGACCCGCGGGTCCTGGGACCGCACTACTCGTTCCGGTCATGGGACATGCGCAGACACACATTTAGCAGAGCAAGTATTAAGAGAGTGTCAGAACAACAAGAAACTTCTGACCTTGTATTCTCAGGCCCA------AAAAAGCCTCGGGTCGACATCCCA
>tth8
AAACTTATAATAAAACTGTGGCAACCTGCAGTAATTAAAAGATGCAGAATAAAGGGATACATACCACTGATTATAAGTGGGAAC---------GGTACCTTTGCCACAAAC---TTTACCAGTCACATAAATGACAGAATAATGAAAGGC---------------CCCTTCGGGGGAGGA---CACAGCACTATGAGGTTCAGCCTCTACATTTTGTTTGAGGAGCACCTCAGACACATGAACTTCTGGACCAGAAGCAACGATAACCTAGAGCTAACCAGATACTTGGGGGCTTCAGTAAAAATATACAGGCACCCAGACCAAGACTTTATAGTAATATACAACAGAAGAACCCCTCTAGGAGGCAACATCTACACAGCACCCTCTCTACACCCAGGCAATGCCATTTTAGCAAAACACAAAATATTAGTACCAAGTTTACAGACAAGACCAAAGGGTAGAAAAGCAATTAGACTAAGAATAGCACCCCCC---ACACTCTTTACAGACAAGTGGTACTTTCAAAAGGACATAGCCGACCTCACCCTTTTCAACATCATGGCAGTTGAGGCTGACTTGCGGTTTCCGTTCTGCTCACCACAAACTGACAACACTTGCATCAGCTTCCAGGTCCTTAGTTCCGTTTACAAC---TGCCACCTAACAGGCATATACAGCCCACCATACCTAAACCAAGGCAGA------ATATCTCCAGAAATATTTGGACTGTACACAGAAATAATTTACAACCCTTACACAGACAAAGGAACTGGAAACAAAGTATGGATGGACCCACTAACTAAAGAGAACAACATATATAAAGAAGGACAG---------AGCAAATGCCTACTGACTGACATGCCCCTATGGACTTTACTTTTTGGATATACAGACTGGTGTAAAAAGGACACTAATAACTGGGACTTACCACTAAAC---TACAGACTAGTACTAATATGCCCT---TATACCTTTCCAAAATTGTACAATGAAAAA------GTAAAAGACTAT------GGGTACATCCCGTACTCCTACAAATTCGGAGCGGGTCAGATGCCAGACGGCAGCAACTACATACCCTTTCAGTTTAGAGCAAAGTGGTACCCCACAGTACTACACCAGCAACAGGTAATGGAGGACATAAGCAGGAGCGGGCCCTTTGCACCTAAGGTAGAAAAA---CCAAGCACTCAGCTGGTAATGAAGTACTGTTTTAACTTTAACTGGGGCGGTAACCCTATCATTGAACAGATTGTTAAAGACCCCAGCTTCCAGCCCACCTATGAAATACCCGGTACCGGTAACATCCCTAGAAGAATACAAGTCATCGACCCGCGGGTCCTGGGACCGCACTACTCGTTCCGGTCATGGGACATGCGCAGACACACATTTAGCAGAGCAAGTATTAAGAGAGTGTCAGAACAACAAGAAACTTCTGACCTTGTATTCTCAGGCCCA------AAAAAGCCTCGGGTCGACATCCCA
>tth13
AAACTTATAATAAAACTGTGGCAACCTGCAGTAATTAAAAGATGCAGAATAAAGGGATACATACCACTGATTATAAGTGGGAAC---------GGTACCTTTGCCACAAAC---TTTACCAGTCACATAAATGACAGAATAATGAAAGGC---------------CCCTTCGGGGGAGGA---CACAGCACTATGAGGTTCAGCCTCTACATTTTGTTTGAGGAGCGCCTCAGACACATGAACTTCTGGACCAGAAGCAACGATAACCTAGAGCTAACCAGATACTTGGGGGCTTCAGTAAAAATATACAGGCACCCAGACCAAGACTTTATAGTAATATACAACAGAAGAACCCCTCTAGGAGGCAACATCTACACAGCACCCTCTCTACACCCAGGCAATGCCATTTTAGCAAAACACAAAATATTAGTACCAAGTTTACAGACAAGACCAAAGGGTAGAAAAGCAATTAGACTAAGAATAGCACCCCCC---ACACTCTTTACAGACAAGTGGTACTTTCAAAAGGACATAGCCGACCTCACCCTTTTCAACATCATGGCAGTTGAGGCTGACTTGCGGTTTCCGTTCTGCTCACCACAAACTGGCAACACTTGCATCAGCTTCCAGGTCCTTAATTCCGTTTACAAC---TGCCACCTAACAGGCATATACAGCCCACCATACCTAAACCAAGGCAGA------ATATCTCCAGAAATATTTGGACTGTACACAGAAATAATTTACAACCCTTACACAGACAAAGGAACTGGAAACAAAGTATGGATGGACCCACTAACTAAAGAGAACAACATATATAAAGAAGGACAG---------AGCAAATGCCTACTGACTGACATGCCCCTATGGACTTTACTTTTTGGATATACAGACTGGTGTAAAAAGGACACTAATAACTGGGACTTACCACTAAAC---TACAGACTAGTACTAATATGCCCT---TATACCTTTCCAAAATTGTACAATGAAAAG------GTAAAAGACTAT------GGGTACATCCCGTACTCCTACAAATTCGGAGCGGGTCAGATGCCAGACGGCAGCAACTACATACCCTTTCAGTTTAGAGCAAAGTGGTACCCCACAGTACTACACCAGCAACAGGTAATGGAGGACATAAGCAGGAGCGGGCCCTTTGCACCTAAGGTAGAAAAA---CCAGGCACTCAGCTGGTAATGAAGTACTGTTTTAACTTTAACTGGGGCGGTAACCCTATCATTGAACAGATTGTTAAAGACCCCAGCTTCCAGCCCACCTATGAAATACCCGGTACCGGTGACATCCCTAGAAGAATACAAGTCATCGACCCGCGGGTCCTGGGACCGCACTACTCGTTCCGGTCATGGGACACGCGCAGACACACATTTAGCAGAGCAAGTATTAAGAGAGTGTCAGAACAACAAGAAGCTTCTGACCTTGTATTCTCAGGCCCA------AAAAAGCCTCGGGTCGACATCCCA
>tth19
AAACTTATAGTAAAACTGTGGCAACCTGCAGTAATTAAAAGATGCAGAATAAAGGGATACATACCACTGATTATAGGTGGGAAC---------GGTACCTTTGCCACAAAC---TTTACCAGTCACATAAATGACAGAATAATGAAAGGC---------------CCCTTCGGGGGAGGA---CACAGCACTATGAGGTTCAGCCTCTACATTTTGTTTGAGGAGCACCTCAGACACATGAACTTCTGGACCAGAAGCAACGATAACCTAGAGCTAACCAGATACTTGGGGGCTTCAGTAAAAATATACAGGCACCCAGACCAAGACTTTATAGTAATATACAACAGAAGAACCCCTCTAGGAGGCAACATCTACACAGCACCCTCTCTACACCCAGGCAATGCCATTTTAGCAAAACACAAAATATTAGTACCAAGTTTACAGACAAGACCAAAGGGTAGAAAAGCAATTAGACTAAGAATAGCACCCCCC---ACACTCTTTACAGACAAGTGGTACTTTCAAAAGGACATAGCCGACCTCACCCTTTTCAACATCATGGCAGTTGAGGCTGACTTGCGGTTTCCGTTCTGCTCACCACAAACTGACAACACTTGCATCAGCTTCCAGGTCCTTAGTTCCGTTTACAAC---TGCCACCTAACAGGCATATACAGCCCACCATACCTAAACCAAGGCAGA------ATATCTCCAGAAATATTTGGACTGTACACAGAAATAATTTACAACCCTTACACAGACAAAGGAACTGGAAACAAAGTATGGATGGACCCACTAACTAAAGAGAACAACATATATAAAGAAGGACAG---------AGCAAATGCCTACTGACTGACATGCCCCTATGGACTTTACTTTTTGGATATACAGACTGGTGTAAAAAGGACACTAATAACTGGGACTTACCACTAAAC---TACAGACTAGTACTAATATGCCCT---TATACCTTTCCAAAATTGTACAATGAAAAG------GTAAAAGACTAT------GGGTACATCCCGTACTCCTACAAATTCGGAGCGGGTCAGATGCCAGACGGCAGCAACTACATACCCTTTCAGTTTAGAGCAAAGTGGTACCCCACAGTACTACACCAGCAACAGGTAATGGAGGACATAAGCAGGAGCGGGCCCTTTGTACCTAAGGTAGAAAAA---CCAAGCACTCAGCTGGTAATGAAGTACTGTTTTAACTTTAACTGGGGCGGTAACCCTATCATTGAACAGATTGTTAAAGACCCCAGCTTCCAGCCCACCTATGAAATACCCGGTACCGGTAACATCCCTAGAAGAATACAAGTCATCGACCCGCGGGTCCTGGGACCGCACTACTCGTTCCGGCCATGGGACATGCGCAGACACACATTTAGCAGAGCAAGTATTAAGAGAGTGTCAGAACAACAAGAAACTTCTGACCTTGTATTCTCAGGCCCA------AAAAAGCCTCGGGTCGACATCCCA
>tth22g4
AAACTTATAATAAAACTGTGACAACCTGCAGTAATTAAAAGATGCAGAATAAAGGGATACATACCACTGATTATAAGTGGGAAC---------GGTACCTTTGCCACAAAC---TTTACCAGTCACATAAATGACAGAATAATGAAAGGC---------------CCCTTCGGGGGAGGA---CACAGCACTATGAGGTTCAGCCTCTACATTTTGTTTGAGGAGCACCTCAGACACATGAACTTCTGGACCAGAAGCAACGATAACCTAGAGCTAACCAGATACTTGGGGGCTTCAGTAAAAATATACAGGCACCCAGACCAAGACTTTATAGTAATATACAACAGAAGAACCCCTCTAGGAGGCAACATCTACACAGCACCCTCTCTACACCCAGGCAATGCCATTTTAGCAAAACACAAAATATTAGTACCAAGTTTACAGACAAGACCAAAGGGTAGAAAAGCAATTAGACTAAGAATAGCACCCCCC---ACACTCTTTACAGACAAGTAGTACTTTCAAAAGGACATAGCCGACCTCACCCTTTTCAACATCATGGCAGTTGAGGCTGACTTGCGGTTTCCGTTCTGCTCACCACAAACTGACAACACTTGCATCAGCTTCCAGGTCCTTAGTTCCGTTTACAAC---TGCCACCTAACAGGCATATACAGCCCACCATACCTAAACCAAGGCAGA------ATATCTCCAGAAATATTTGGACTGTACACAGAAATAATTTACAACCCTTACACAGACAAAGGAACTGGAAACAAAGTATGGATGGACCCACTAACTAAAGAGAACAACATATATAAAGAAGGACAG---------AGCAAATGCCTACTGACTGACATGCCCCTATGGACTTTACTTTTTGGATATACAGACTGGTGTAAAAAGGACACTAATAACTGGGACTTACCACTAAAC---TACAGACTAGTACTAATATGCCCT---TATACCTTTCCAAAATTGTACAATGAAAAG------GTAAAAGACTAT------GGGTACATCCCGTACTCCTACAAATTCGGAGCGGGTCAGATGCCAGACGGCAGCAACTACATACCCTTTCAGTTTAGAGCAAAGTGGTACCCCACAGTACTACACCAGCAACAGGTAATGGAGGACATAAGCAGGAGCGGGCCCTTTGCACCTAAGGTAGAAAAA---CCAAGCACTCAGCTGGTAATGAAGTACTGTTTTAACTTTAACTGGGGCGGTAACCCTATCATTGAACAGATTGTTAAAGACCCCAGCTTCCAGCCCACCTATGAAATACCCGGTACCGGTAACATCCCTAGAAGAATACAAGTCATCGACCCGCGGGTCCTGGGACCGCACTACTCGTTCCGGTCATGGGACATGCGCAGACACACATTTAGCAGAGCAAGTATTAAGAGAGTGTCAGAACAACAAGAAACTTCTGACCTTGTATTCTCAGGCCCA------AAAAAGCCTCGGGTCGACATCCCA
>tth23
AAACTTATAATAAAACTGTGGCAACCTGCAGTAATTAAAAGATGCAGAATAAAGGGATACATACCACTGATTATAAGTGGGAAC---------GGTACCTTTGCCACAAAC---TTTACCAGTCACATAAATGACAGAATAATGAAGGGC---------------CCCTTCGGGGGAGGA---CACAGCACTATGAGGTTCAGTCTCTACATTTTGTTTGAGGAGCACCTCAGACACATGAACTTCTGGACCAGAAGCAACGATAACCTAGAGCTAACCAGATACTTGGGGGCTTCAGTAAAAATATACAGGCACCCAGACCAAGACTTTATAGTAATATACAACAGAAGAACCCCTCTAGGAGGCAACATCTACACAGCACCCTCTCTACACCCAGGCAATGCCATTTTAGCAAAACACAAAATATTAGTACCAAGTTTACAGACAAGACCAAAGGGTAGAAAAGCAATTAGACTAAGAATAGCACCCCCC---ACACTCTTTACAGACAAGTGGTACTTTCAAAAGGACATAGCCGACCTCACCCTTTTCAACATCATGGCAGTTGAGGCTGACTTGCGGTTTCCGTTCTGCTCACCACAAACTGACAACACTTGCATCAGCTTCCAGGTCCTTAGTTCCGTTTACAAC---TGCCACCTAACAGGCATATACAGCCCACCATACCTAAACCAAGGCAGA------ATATCTCCAGAAATATTTGGACTGTACACAGAAATAATTTACAACCCTTACACAGACAAAGGAACTGGAAACAAAGTATGGATGGACCCACTAACTAAAGAGAACAACATATATAAAGAAGGACAG---------AGCAAATGCCTACTGACTGACATGCCCCTATGGACTTTACTTTTTGGATATACAGACTGGTGTAAAAAGGACACTAATAACTGGGACTTACCACTAAAC---TACAGACTAGTACTAATATGCCCT---TATACCTTTCCAAAATTGTACAATGAAAAG------GTAAAAGACTAT------GGGTACATCCCGTACTCCTACAAATTCGGAGCGGGTCAGATGCCAGACGGCAGCAACTACATACCCTTTCAGTTTAGAGCAAAGTGGTACCCCACAGTACTACACCAGCAACAGGTAATGGAGGACATAAGCAGGAGCGGGCCCTTTGCACCTAAGGTAGAAAAA---CCAAGCACTCAGCTGGTAATGAAGTACTGTTTTAACTTTAACTGGGGCGGTAACCCTATCATTGAACAGATTGTTAAAGACCCCAGCTTCCAGCCCACCTATGAAATACCCGGTACCGGTAACATCCCTAGAAGAATACAAGTCATCGACCCGCGGGTCCTGGGACCGCACTACTCGTTCCGGTCATGGGACATGCGCAGACACACATTTAGCAGAGCAAGTATTAAGAGAGTGTCAGAACAACAAGAAACTTCTGACCTTGTATTCTCAGGCCCA------AAAAAGCCTCGGGTCGACATCCCA
>tt32b8
AAACTGACTCTAAGACTGTGGCAGCCAGACATGGTCAGAAACCTTAAAGTGAGCGGGTACATACCCATTATAATTAGTGGCTTC---------GGGACATTCAGTAGAAAC---TTTAGCAGCCACCTACTAGACAAGGTTATAAAAGAA---------------CCCTTTGGAGGGGGC---CACAGCACCATGAGATTTTCCCTACAGATATTATTTGAGGAGCACCTCAGGGGTCTGAACTACTGGTCATACTCTAACAAAGACCTAGAGCTTGTTAGACACAGGTACTGCAAATTCACCTTCTTCAGACACCCAGACACAGACTACATTGTGCAGTACAACAGAAAGACCCCCCTGGGGGGCAACATACTAACAGCACCATCACTACACCCAGGATCCCTCATGCTACAAAAATACAAAATACTGGTACCCAGCTGGAAAACAAAACCCAAGGGAAAGGGCACAGTAACCATTAAGATTCCCCCCCCC---ACCATGCTAACCGACAAGTGGTACTTTTCCAAAGACGTTGCAGACCTCACATTGCTAAACCTAAACGCAGTGTCAGCTGACCTGCGGTTTCCGTTCTGCTCACCACAAACGAACACTACTTGCATCACTTTCCAAGTTCTCTCTTCTGTCTACAAC---TACCACCTAGTAGGTATCTATGGCAGCAGCTGGCTAAACCAAGGTAGA------ATGAGTCCAGAAACACTAGGCCTATACACAGAAGTTATATACAACCCATACACCGATAAAGGAATGGGCAACATGCTATGGATAGACCCCTTAAGCAAAACAGACAACTTATACAAACCCCCACAG---------AGCAAATGTGTTCTAAAAGACATGCCCATGTGGCAAATGTGCTTTGGATACATAGACTGGGTTAAAAAAGAGCTAAACCACTGGGACGCCCCTATTAAC---TACAGAATACTACTAAGAACTCCC---TACACCTTTCCAAAACTATACCATGACACA------CAACCAGAATAT------GGCTTTGTAATAGTGTCCTACAACTCTACAGCAGGCAAAATGCCAGACGGGTCCATGTACGTGCCTATTTTGTACAGAACCAAGTGGTACCCCTACATGCTAAACCAAGAGGCAGTCATGGAAGACATAAGCAGATCAGGGCCCTTTGCACCCAAACAAGAAATG---CCCAGCACAGAACTAGTTGCAAAGTACACATTTAAGTGGAAACTCGGGGGCAACCCCATCTCCGAACAGGTTGTTAAAGATCCCAGCACACAACCCACCTACGAGCTGCCCGCAGCCGGTACAGTCCCTCGTAGAGTACAAGTTATCGACCCGAAAGTCGTCGGACCCAACATATCGTTCAAAAGCTGGGAGATCAGACGTGGATACTTTAGCTCGACAAGTATTAAAAGAATGTCAGAACAACAAGAAACTTCTGAGTCTTATTTCCCAGGTCCA------AAAAGACCCAGAATCGATTTGCCC
>TA278
AAAATAATAATAAGACAATGGCAACCAAACTACAGAAGGAGATGTAACATAGTAGGCTACATCCCTGTACTAATATGTGGCGAA---------AATACTGTCAGCAGAAAC---TATGCCACACACTCAGACGATACCAACTACCCAGGA---------------CCCTTTGGGGGGGGT---ATGACTACAGACAAATTTACTTTAAGAATTCTGTATGACGAGTACAAAAGGTTTATGAACTACTGGACAGCATCTAACGAAGACCTAGACCTTTGTAGATATCTAGGAGTAAACCTGTACTTTTTCAGACACCCAGATGTAGATTTTATCATAAAAATTAATACCATGCCTCCTTTTCTAGACACAGAACTCACAGCCCCTAGCATACACCCAGGCATGCTAGCCCTAGACAAAAGAGCAAGATGGATACCTAGCTTAAAATCTAGACCGGGAAAAAAACACTATATTAAAATAAGAGTAGGGGCACCA---AGAATGTTCACTGATAAATGGTACCCCCAAACAGATCTTTGTGACATGGTGCTTCTAACTGTCTATGCAACCGCAGCGGATATGCAATATCCGTTCGGCTCACCACTAACTGACTCTGTGGTTGTGAACTTCCAGGTTCTGCAATCCATGTATGAT---GAATATCATGGAGGACTGTACAGCTCAATATGGCTATCCCCTGGTAGA------TCTTACTTTGAAACAACAGGAGCATATACAGACATAAAGTACAATCCATTCACAGACAGAGGAGAAGGCAACATGTTATGGATAGACTGGCTAAGCAAAAAAAACATGAACTATGACAAAGTA---------CAAAGTAAATGCTTAATATCAGACCTACCTCTATGGGCAGCAGCATATGGATATGTAGAATTTTGTGCAAAAAGTACAGGAGACCAAAACATACACATGAAT---GCCAGGCTACTAATAAGAAGTCCC---TTTACAGACCCACAACTACTAGTACACACA------GACCCCACAAAA------GGCTTTGTTCCTTACTCTTTAAACTTTGGAAATGGTAAAATGCCAGGAGGTAGTAGTAATGTGCCTATTAGAATGAGAGCTAAATGGTATCCAACATTATTTCACCAGCAAGAAGTACTAGAGGCCTTAGCACAGTCAGGCCCCTTTGCATACCACTCAGACATT---AAAAAAGTATCTCTGGGTATGAAATACCGTTTTAAGTGGATCTGGGGTGGAAACCCCGTTCGCCAACAGGTTGTTAGAAATCCCTGCAAAGAAACCCAC---TCCTCG------GGCAATAGAGTCCCTAGAAGCTTACAAATCGTTGACCCGAAATACAACTCACCGGAACTCACATTCCATACCTGGGACTTCAGACGTGGCCTCTTTGGCCCGAAAGCTATTCAGAGAATGCAACAACAACCAACAACTACTGACATTTTTTCAGCAGGCCGC------AAGAGACCCAGGAGGGACACCGAG
>L02
AAGATTATAATAAGACAGTGGCAGCCCAACTACAGGAGACGCTGCAACATAATAGGCTACATGCCCGTGCTTATCTGTGGCAAC---------AATACTGTGTCCAGAAAC---TATGCCACACACTCAGATGACTCCTACCTGCCAGGA---------------CCCTTTGGAGGGGGC---ATGACCACTGATAAATTCACCCTAAGAATACTCTATGATGAGTACTGTAGATTCATGAACTACTGGACAGCCTCTAACGAGGACCTGGACCTCTGCAGATACAGAGGCTGTACTCTGTGGTTCTTCAGACACCCAGATGTAGACTTTATTATCCTTATAAACACCATGTCGCCCTTCCTCGACACCCAGCTCACAGGCCCCAGCATACACCCGGGACTAATGGCCCTTAACAAGAGAGCCAGATGGATCCCCAGCCTAAAAAGCAGACCGGGTAGAAAGCACGTAGTTAAAATTAGAGTAGGCGCTCCC---AGAATGTTCACAGATAAATGGTACCCCCAGTCAGATCTGTGTGACCTCCCCCTACTAACTATCTTTGCCAGTGCAGCGGATATGCAATATCCGTTCGGCTCACCACTAACTGACTCTGTGGTTGTGGGTTTCCAGGTTCTGCAATCCATGTACAAT---GAATACCACGGAGGCCTTTACTCCTCCATTTGGCTATCTGCAGGTCGC------TCCTACTTTGAAACAAAAGGCACATACACAGATATAACCTACAACCCTTTTACAGACAGAGGACAAGGTAACATGGTATGGATAGACTGGGTATCCAAATATGACTCAGTTTACTCTAAAACA---------CAAAGCAAATGCCTTATAGAAAACCTGCCACTGTGGGCATCAGTATATGGATACGCAGAATACTGCAGCAAATCCACAGGAGACACAAACATAGAACAAAAC---TGCAGAGTAGTTATAAGAAGCCCC---TTCACTAACCCTCAGCTGCTAGACCATAAC------AACCCACTAAGA------GGGTACGTTCCCTACTCCATAAACTTTGGCAACGGAAAAATGCCTGGGGGAAGCAGTCAGGTCCCCATAAGAATGAGAAGCAAGTGGTACCCTACTCTATTTCACCAAAAAGAAGTGTTAGAGGCCATAGCGCAGGCGGGCCCCTTCGCGTACCACAGTGATCAG---ATGAAAGTGTCACTAGGCATGAAATACGCCTTTAAGTGGGTGTGGGGTGGCAACCCCGTATCCCAACAGGTTGTTAGAAACCCCTGCAAGGACACCGGTGTTTCCTCG------GGCAATAGAGTCCCTCGATCAGTACAAATCGTTGACCCGAAGTACAACACTCCAGAACTTGCAATACATGCCTGGGACTTCAGACGTG?CCTGTTTGGCCCAAAAGCTATTAAGAGAATGCAAACAGAACCGTACCCTACTGAACTTCTTTCGCCAGGGCGA------AAAAGATACAGGAGAGACACAGAA
>BDH1
AAAATAATAATAAGACAATGGCAACCAAACTACAGAAGGAGATGTAACATAGTAGGCTACATCCCTGTACTAATATGTGGCGAA---------AATACTGTCAGCAGAAAT---TATGCCACACACTCAGACGATACCAACTACCCAGGA---------------CCCTTTGGGGGGGGT---ATGACTACAGACAAATTTACTTTAAGAATTCTGTGTGACGAGTACAAAAGGTTTATGAACTACTGGACAGCATCTAACGAAGACCTAGACCTTTGTAGATATCTAGGAGTAAACCTGTACTTTTTCAGACACCCAGATGTAGATTTTATCATAAAAATTAATACCATGCCTCCTTTTCTAGACACAGAACTCACAGCCCCTAGCATACACCCAGGCATGCTAGCCCTAGACAAAAGAGCAAGATGGATACCTAGCTTAAAATCTAGACCAGGAAAAAAACACTATATTAAAATAAGAGTAGGGGCACCA---AAAATGTTCACTGATAAATGGTACCCCCAAACAGATCTCTGTGACATGGTGCTTCTAACTGTCTATGCAACCACAGCGGATATGCAATATCCGTTCGGCTCACCACTAACTGACTCTGTGGTTGTGAACTTCCAGGTTCTGCAATCCATGTATGAT---GAATATCATGGAGGACTGTACAGCTCAATATGGCTATCCCCTGGTAGA------TCTTACTTTGAAACAACAGGAGCATACACAGACATAAAGTACAATCCATTCACAGACAGAGGAGAAGGCAACATGTTATGGATAGACTGGCTAAGCAAAAAAAACATGAACTATGACAAAGTA---------CAAAGTAAATGCTTAGTACGAGACCTACCTCTATGGGCAGCAGCATATGGATATGTAGAATTCTGTGCAAAAAGTACAGGAGACAAGAACATATACATGAAT---GCCAGGCTACTAATAAGAAGTCCC---TTTACAGACCCACAACTACTAGTACACACA------GACCCCACAAAA------GGCTTTGTTCCTTACTCTTTAAACTTTGGAAATGGTAAAATGCCAGGAGGTAGTAGTAATGTGCCTATTAGAATGAGAGCTAAATGGTATCCAACATTATTTCACCAGCAAGAAGTACTAGAGGCCTTAGCACAGTCAGGCCCCTTTGCATACCACTCAGACATT---AAAAAAGTATCTCTGGGTATGAAATACCGTTTTAAGTGGATCTGGGGTGGAAACCCCGTTCGCCAACAGGTTGTTAGAAATCCCTGCAAAGAAACCCAC---TCCTCG------GGCAATAGAGTCCCTAGAAGCTTACAAATCGTTGACCCGAAATACAACTCACCGGAACTCACATTCCATACCTGGGACTTCAGACGTGGTCTCTTTGGCCCAAGAGCTATTCAAAGAATGCAACAACAACCAACAACTACTGACATTCTTTCAGCAGGCCGC------AAGAGACCCAGAAAGGACACGGAG
>TTVCHN2
AAACTCATAATAAGACAATGGCAGCCAAACTATACCAGAAAGTGCAACATTGTGGGTTATATGCCAGTTATAATGTGTGGCGAA---------AATACTGTCAGCAGAAAC---TATGCCACACACTCAGACGATACCAACTACCCAGGA---------------CCCTTTGGGGGGGGT---ATGACTACAGACAAATTTACTTTAAGAATTCTGTATGACTGGTACAAAAGGTTTATGAACTACTGGACAGCATCTAACGAAGACCTAGACCTTTGTAGATATCTAGGAGTGAACCTGTACTTTTTCAGACACCCAGATGTAGATTTTATCATAAAAATTAATACCATGCCTCCTTTTCTAGACACAGAACTCACAGCCCCTAGCATACACCCAGGCATGCTAGCCCTAGACGAAAGAGCAAGATGGATACCTAGCTTAAAATCTAGACCAGGAAAAAAACACTATATTAAAATAAGAGTAGGGGCACCA---AAAATGTTCACTGATAAATGGTACCCCCAAACAGATCTTTGTGACATGGTGCTTCTAACTGTCTATGCAACCGCAGCGGATATGCAATATCCGTTCGGCTACCCACTAACTGACTCTGTGGTTGTGAACTTCCAGGTTCTGCAATCCATGTATGAT---GAATACCATGGAGGACTATACAGCTCAATATGGCTATCCCCTGGTAGA------TCTTACTTTGAAACACCAGGAGCATACACAGACATGAAGTACAACCCATTCACAGACAGAGGAGAAGGCAACATGTTATGGATAGACTGGCTAAGCAAAAAAAACATGAACTATGACAAAGTA---------CAAAGTAAATGCTTAGTATCAGACCTACCTCTATGGGCAGCAGCATATGGTTATTTAGAATTCTGCTCTAAAAGCACAGGAGACACAAACATACACATGAAT---GCCAGACTACTAATAAGAAGTCCT---TTTACAGACCCCCAGCTAATAGCACACACA------GACCCCACTAAA------GGCTTTGTACCCTATTCCTTAAACTTTGGAAATGGTAAAATGCCAGGAGGTAGCAGCAATGTTCCCATAAGAATGAGAGCTAAGTGGTACCCCACTTTATTCCACCAACAAGAAGTTCTAGAGGCCTTAGCACAGTCAGGACCCTTTGCTTATCACTCAGACATT---AAAAAAGTATCTCTAGGCATAAAATACCGTTTTAAGTGGATCTGGGGTGGAAACCCCGTTCGCCAACAGGTTGTTAGAAACCCCTGCAAGGAACCCCAC---TCCTCG------GTCAATAGAGTCCCTAGAAGCATACAAATCGTTGACCCGAAATACAACTCACCGGAACTTACCATCCATGCCTGGGACTTCAGACGTGGCTTCTTTGGCCCGAAAGCTATTCAAAGAATGCAACAACAACCAACTGCTACTGAATTTTTTTCAGCAGGCCGC------AAGAGACCCAGAAGGGACACAGAA
>TCHN_G1
AAACTGACTCTGACTATGTGGAACCCCAACATAGTGAGGAGATGTAACATAGAGGGAGGGCTGCCTCTAATACTGTGTGGAGAA---------AACAGGGCCGCATTTAAC---TACGCCTACCACTCAGAGGACTACACAGAGCAG------------CCATTCCCCTTCGGTGGAGGA---ATGAGCACCACCACATTCTCACTGAGAGGCCTCTATGACCAGTACACAAAACACATGAACAGATGGACGTTCTCAAACGACCAGCTAGACCTCGCCAGATACAGGGGCTGCAAATTCAGGTTTTACAGACACCCCACCTGTGACTTTATAGTGCACTACAACCTGGTTCCTCCTCTAAAGATGAACCAGTTCACCAGTCCCAACACGCACCCGGGACTCCTCATGCTGACTAAACACAAAATAATAATACCCAGCTTCTTAACAAGACCAGGGGGTCGCAGATTCGTAAAGATCAGACTGCCCCCCCCT---AAGCTGTTTGAAGACAAGTGGTACACCCAGCAGGACTTGTGCAAACAACCGTTAGTTACTCTAACCGCAACCGCAGCTTCCTTGCGGTATCCGTTCTGCTCACCACAAACGAACAACCCCAACTGTACCTTCCAGGTACTGCGCAAAAATTACCAC---GAATACCACGCAGGCTGGTTCAGTAACATCTTCATAGGCCCCAACAGA------CACAGCTTACAATTCCAAACAGCATACGTAGACACCACATACAACCCACTGAATGACAAAGGAAAGGGCAACAAGATATGGTTTCAGTATCACAGCAAAGTAAACACAGACCTCAGAGACAGAGGC---------ATCTACTGCCTCCTAGAAGACATGCCCCTGTGGTCTATGACCTTTGGATACAGTGACTATGTCAGCACACAGCTAGGCCCAAACGTGGACCACGAGACTCAAGGCCTTGTGTGCATAATATGCCCG---TACACTGAGCCCCCAATGTATGACAAGACC------AATCCAAACAGT------GGCTATGTAGCATATGACACAAACTTTGGAAATGGCAAGATGCCGTCAGGCAGAAGCCAGGTACCCGTGTACTGGCAGTGCAGATGGAGGCCCATGTTGTGGTTCCAGCAGCAAGTACTGAATGACATCTCAAAAAGTGGACCGTACGCATACAGAGACGAACTG---AAAAACTGTTGCCTGACTGCTTACTACAACTTCATTTTTGACTGGGGGGGCGACATGTATTACCCGCAGGTCATTAAAAACCCCTGCGCAGACAGCGGACTCGTACCC---GGTACCAGTAGATTCACTCGAGAAGTACAAGTCGTTAGCCCGCTGTCCATGGGCCCCCAGTACATCCTCCATCTCTTCGACCAAAGACGCGGGTTCTTTAGTTCAAACGCTCTTAAAAGAATGCAACAACAACAAGAATTTGATGAGTCTTTTACAGTCAAACCT------AAGCGACCCAAACTTTCTACAGCC
>TCHN_E
AAACTTGTACTGACTCAGTGGCAACCAGCAGTAGTTAAGAGGTGCCTAATAGTGGGCTTTGACCCCCTTATAATATGTGGCATT---------AACAGAACAATATTTAAC---TACACTACACACTCTGAAGACTTTACTTTTAACAACGAC------------AGCTTTGGAGGGGGG---CTCTGTACCGCTCAGTACACACTAAGAATCCTTTTCCAAGAAAAGCTGGCCCAGCACAACTTCTGGTCAGCTAGCAACGAAGACCTAGACCTTGCCAGGTACCTAGGAGCCACAATAGTACTTTACAGACACCCTACAGTAGACTTCTTAGTTAGAATTCGCACCAGTCCTCCCTTTGAGGACACAGACATGACAGCCATGACACTACATCCAGGCATGATGATGCTAGCTAAAAAGACAATTAAAATTCCCAGTCTTAAAACAAGACCGTCCAGAAAACACGTAGTAAGGATTAGAGTAGGGGCCCCT---AAACTATTTGAAGACAAGTGGTACCCCCAGAACGAGCTATGTGATGTAACTCTGCTAACCATACAGGCAACCACAGCTGATTTCCAATATCCGTTCGGCTCACCACTAACGAACTCCCCCTGTTGCAACTTCCAGGTTCTTAACAGTAACTATGAC---GACTACTACACAGGCATGTACAGTAGTATTTTCCTGTCTTCAGGCAGA------TCAAACCCAGAAGTAAAGGGCAGCTACACAGACATCTCTTACAACCCTCTGACAGACAAGGGAGTAGGTAACATGATTTGGATAGACTGGCTCACTAAAGGAGACACAGTATACGACCCCAAA---------AAAAGCAAGTGCCTACTCTCAGACTTTCCATTGTGGTCACTTTGTTATGGATACCCAGACTACTGCAGAAAACAAACCGGAGACTCAGGTATTTACTATGAC---TACAGAGTACTTATAAGATGTCCA---TACACATACCCTCAATTAATAAAACACAAC------GACAAATACTTT------GGCTTCGTAGTGTACAGCGAAAACTTTGGACTGGGGCGACTACCAGGAGGCAACCCTAACCCCCCAACTAGAATGAGACTGCACTGGTACCCTAATATGTTCCACCAAACAGAAGTACTAGAGTGCATAGCTCAAAGCGGACCGTTTGCTTATCATGGAGACGAG---AGAAAAGCTGTTCTGACTGCCAAATACAAGTTCAGATGGAAGTGGGGAGGCAATCCTGTGTTTCAACAGGTTCTCCGAGACCCCTGCACCGGAGGT---GCCGTGGCGCCCCACACCAGTCGACACCCTCGTGCAATACAAGTCCATGACCCGAAGTATCAGGCCCCGGAGTACCTCTTCCACAAATGGGACTTCAGAAGGGGACTGTTTAGCACTAAAGGTATTAAGAGAGTGTCAGAACAACCAGTACATGATGAGTATTTTACAGGGAGCAGC------AAGAGACCCAAGAAAGACACCAAC
>TCHN_C1
AAACTTATACTGACTCAGTGGCAACCCGCGGTTACCAAAAAATGCAGAATAGTGGGCTACGACCCCATAATAATATGTGGACTG---------AACAGAACCAGCCACAAC---TCCACAACTCACGCAGAGGATTACACTACAGGCAACCAG------------GCCTTTGGGGGGGGA---CTGTGCACCACTAAATACACTCTAAGAATACTGTTTCAAGAGTACATGGCCCACCACAACTACTGGACGGCCAGCAACAGAGACCTAGAGCTGGCCAGGTACTTGGGGGCTTCTATTATATTTTTTAAACACCCTACAGTAGACTTTGTAGCCAGAGTAAGAACCATGCCTCCCTTTAACGACACTGACGTGACAGCCGCATCC?TGCACCCAGGAATGCTCATGCTAGCTAAGAAAAGAATAATTATTCCAAGTCTTAAAACCAGACCCAGCAAAAAACACTATATAAAGATAAAAATAGGGGCCCCC---AAACTATTTGAAGATAAGTGGTACTCTCAGAGAGACCTCTGTGACACAACCCTTGTGGTTATAGAGGCAACGGTTGCAGACTTGCAATATCCGTTCGGCTCACCACTAACGAACAGCATCTGTTGCAACTTCCAGGTTCTTAACAGCAACTATGAC---GACTACTACACAGGTATGTTCAGCAGCATATTTTTAGCCAGCGGCAGG------TCAAACTGGGAGGTAAAAGGCAGCTACACAGACATCACATACAACCCCCTAGTAGACAAGGGAGAGGGCAACATGATCTGGATAGACTGGATCACCAAAGGTGACACCATCTACTCTGAAAAC---------AAAAGCAAGTGTCTGCTCAGAGACCTGCCCATGTGGGCCCTGTGCTATGGCTATGCAGACTATGTACTGAAATGCACAGGCATTTCCAGCATAAAAAATGAA---GCCAGAATAGTTATGAGATGTCCC---TACACATACCCCCAGCTAGTAAAACACAAC------AACGACAACTTC------GGGTTTGTAGTGTACAGTGACAACTTTGGACGCGGACGCATGCCGGGGGGCGACCCTGTACCGAGCACCAGAAACAGGGTACACTGGTACATCACCATAACCCACCAGACTGAAGTACTAGAATGCATCTCCCAGACTGGACCGTTTGCCTACCACAGCGACGAA---CGCAAAGCAGTACTGACTATAAAATACAACTTCAGATGGAAATGGGGAGGCAACCCTGTATTCCAACAGATTCTTAGAGACCCCTGCTCGGGA------TCCCCCGGCTCCGGTCCCCGTAGAGTGCCTCGCTCAATACAAGTCGATGACCCGAAGTACCAGACACCAGAGTACATCTGGCACGCGTGGGACTTCAGACGTGGACTCTTTAGCCAGAAAGGTATTAAGAGAGTGTCAGAACAACCAACAGATGTTGACCTTCCTACAGGCAGGGGC------AAGAGACCCAAGAGAGACACAGGC
>TCHN_D1
AAGATAAAGATAACCCAGTGGCAGCCCAGTAGAGTAAAGAGATGCTTTATGATAGGGTACTTCCCAGCAATAATATGCGGACAG---------GGGAGATGGTCAGAGAAC---TTTACCAGCCACATAGAGGACAAAACCCCTAAGGGA---------------CCCTTTGGAGGGGGA---CACAGTACAGCTAGGCTCTCTTTAAAAGTGCTATACGAAGAGAACCAGAAGCACCACAACTTCTGGACAGCCAGCAACAAAGAGCTAGAGCTGGCCAGGTTCTTTGGCAGCACCTGGACACTGTACAGACACGAGGAGGTAGACTACATATGCACCTTTAACAGAAAAAGCCCCCTGGGGGGCAACCTTCTTACAGGACCCAGTCTACACCCGGGAGCCGCCATGCTATCAAAACATAAGATACTGGTACCCAGTTTTAAGACCAGACCTGGTGGAAAACCCACTGTAAAATTTAGGATAAAACCTCCA---ACAACACTAATAGACAAATGGTACTTTCAAAAAGATATTTGTGACACTACACTGCTCAACATTAACTTTGTTGCATGTGACTTGCGGTTTCCGTTCTGCTCACCACAAACTGACAACGTTTGTGTAACATTTCAAGTTCTTTCCGCGGTTTATAAC---ACACAGTGGACAGGCATATACAGTGCTGCTTTTTTAAACTACCATAGA------ATATCTCCAGAAGTACCAGGTCTATATGTAGACACCATCTACAACCCACTAACAGACAAAGGCATAGGAAACCACATATGGATAGACTACCTCAGCAAGGCAGACCCCAATCTAGACCCGGTA---------AAGAGCAAATGCCACATAGCAGACCTGCCACTATGGATGGCAACATTTGGCCTAGTAGACTGGTGCAAAAAAGAAACAGGCAACTGGGGAATACCTGCATGG---GCTAGAGTACTGCTAATATGCCCA---TACACTTTCCCACCTATGTATGACCAGAAG------AATCCCAATAGG------GGATTCATACCCATAGGTTACAACTTCTCACAAGGACTAATGCCAGACGGCAGCAAATACATTCCTATGCAAATGAGAGCTAAATGGTACCCTAACCTGTTAAACCAACAGGCAGTACTTGAAGACATAAGTCAATCAGGACCCTTTGCATTTAGAGAAAAAAAA---CCTAGCGCCAGCATAACAGCAAAGTACAAATTTAGATGGCACTTTGGGGGCAACCCTGTATCTGAACAGGTTATTGCAGACCCCTGCCAACAACCAACCTTTGAAATGCCCGGAACCGGTTCGCTGCCTCGCAGACTACAAGTCACGGACCCGAAACTCCTCGGGCCACACTACACATTCCACAGCTGGGACTGGAGACGTGACTACTTTAACAGAAAGACTCTTAAAAGAATGTCAGAACAACAAGAAACTTCTGAGTTTTTATTCCCAGGCCCA------AAAAAACCCCGAGTGGATCTCGGG
>TCHN_A
AAGATAGTACTGACTCAGTGGAACCCCCAAACTACTAGAAAATGCATTATCCGCGGACTTATGCCAGTTATCTGGGCGGGCATG---------GGCACGGGGGGCCAAAAC---TACGCCGTCCGCTCAGATGACTTTGTAGTAGACAAGGGC---------------TTCGGGGGCTCC---TTCGCTACAGAGACTTTCTCCTTGAGAGTACTGTATGACCAGCACCAGAGGGGCTTTAACCGGTGGTCCCACACCAACGAGGACCTAGACCTTGCCCGTTACAGGGGATGCAAATGGACCTTTTACAGACACCCAGACACTGACTTTATAGTGTACTTCACTAACAATCCCCCCATGAAAACTAACCAGTACACTGCCCCTCTCACCACTCCTGGAATGCTCATGAGAAGCAAATATAAGATACTAATACCTAGTTTTAAAACAAAACCCAAGGGAAAAAAGACAATAAGCTTCAGAGCCAGACCCCCA---AAACTATTCCAAGACAAGTGGTACACTCAACAAGACCTCTGCCCTGTGCCCCTCATCCAACTGAACTTAACCGCAGCTGATTTCACACATCCGTTCGGCTTACCACTAACTGACTCTCCTTGCGTAAGGTTCCAAGTCCTCGGAGACTTGTACAAT---GACTACTACCTGGGCTTCTACAGCCCCATATTCTTGTCCAGTGGCAGA------TCCAATACTGAATTCTTTACTGCCTACAGAGACATAATATACAATCCACTACTAGACAAAGGCACAGGTAATATGATTTGGTTCCAATACCACACAAAGACTGACAACATATTTAAAAAACCA---------GAGTGCCACTGGGAAATACTAGACATGCCCCTGTGGGCCCTCTGCAACGGCTACAAAGAGTACCTAGAGAGCCAAATAAAA---TATGGTGATATCTTAGTAGAAGGCAAAGTCCTCATAAGATGCCCA---TACACCAAACCTCCCCTAGCAGACCCCAAC------AACAGTCTAGCA------GGATATGTAGTCTACAACACAAACTTTGGACAAGGCAAGTGGATCGACGGCAAGGGCTACATACCCCTAAGACACAGGAGCAAGTGGTATGTCATGCTCATGTACCAGACGGACGTACTCCATGACCTAGTGACTTGTGGACCCTGGCAATACAGAGACGATAAT---AAGAACTCTCAACTGATAGCCAAGTATAGATTTACTTTCTACTGGGGAGGTAACATGGTACATTCTCAGGTCATCAGGAACCCGTGCAAAGACACCCAAGTATCCGGCCCC------CGTCGACAGCCTAGAGAGATACAAGTCGTTGACCCGCAACTCATCACCCCGCCGTGGGTCCTCCACTCGTTCGACCAGAGACGAGGAATGTTTACTGAGACAGCTATCAGACGTCTGCTCAGACAACCACTACCTGGCGAGTATGCTCCTCCAGCACTC------AGGGTCCCGCTCCTCTTTCCCTCC
>TCHN_C2
AAACTAACTCTTAAGATCTGGCAGCCACAGAATATCAGGAGATGTAAGATAAGGGGTCTACTGCCCCTCCTGATATGCGGACAC---------ACCCGATCTGCCTTTAAC---TATGCCATCCACTCGGATGACAAGACCCCCCAACAGCAG------------AGTTTCGGGGGTGGG---CTCAGCACCGTTAGCTTCTCCCTGAAAGTCCTATTCGACCCGAACCAGAGGGGACTTAACAGGTGGTCGGCCAGCAACGACCAGCTTGACCTCGCCCGGTACACGGGCTGCACGTTCTGGTTCTACAGACACAAAAAGACTGACTTTATAGTGCAGTATGATGTCAGCGCCCCCTTCAAACTAGACAAAAACAGTTGTCCCAGCTACCACCCCTTCATGCTCATGAAGGCCAAACACAAGGTCCTCATCCCCAGTTTTGACACTAAACCCAAAGGCAGAGAAAAGATAAAACTAAGGATACAGCCCCCC---AAGATGTTCATAGATAAGTGGTACACTCAGGAGGACCTATGCCCCGTTATTCTTGTGACACTTGTGGCGACCGCAGCTTCCTTTACACATCCGTTCTGCTCACCACAAACTGCCAACCCTTGCATCACCTTCCAGGTTTTGAAAGAATTCTATTAC---GAGTACCACGTAGGCATGTTCAGTCCCATCTTCCTCACCCCTTATAGATCAGCGGGCCTAGAC---TTTCCGTACGCCTACGCAGACGTCACATACAATCCCCTCACAGACAAAGGGGTGGGCAACCGCATGTGGTACCAGTACAACACTAAGATAGACACCCAGTTCGACGCCAAA---------TGCTGTAAGTGCGTCCTAGAGGACATGCCCCTCTATGCCATGGCCTTCGGCCACGCAGACTTTCTAGAACAGGAGATAGGAGAGTACCAGGACCTAGAGGCCAACGGATACGTGTGTGTTATCAGTCCC---TACACCAAGCCCCCCATGTTCAACAAACAC------AACCCTCAGCAG------GGATACGTGTTCTATGACTCACAGTGGGGCAATGGCAAATGGATAGACGGCACCGGGTTCGTCCCAGTGTACTGGCTGACCAGATGGAGAGTAGAACTGCTATTTCAAAAGCAAGTACTCTCAGACCTCGCCATGTCAGGGCCCTTCAGCTATCCAGACGAACTT---AAGAACACAGTACTGACGGCCAAGTACAGATTTGACTTTAAGTGGGGTGGCAATCTCTTCCACCAACAGACCATTAGAAACCCCTGCAAACCCGAAGAG------ACCTCG---ACCGGTAGAATCCCTCGCGATGTACAAGTCGTTGACCCGGTCACCATGGGCCCCCGATTCGTCTTTCACTCCTGGGACTGGAGGAGAGGGTTCCTTAGTGACAGAGCTCTCAAAAGAATGTTTGAGAAACCGCTCGATTTTGAGGGATTTACAGCGACTCCA------AAACGACCTCGCATACTCCCTCCC
>TCHN_F
AAACTGACTCTTAAAATGTGGAATCCATCCACAATTAGAGCATGTAACATAAAGGGTGCTATAAACCTTGTAATGTGCGGACAC---------ACTCAGGCAGGCAGAAAC---TATGCCATTAGAAGTGAAGACTTTTATCCTCAAATACAA------------AGCTTTGGTGGGTCA---TTTAGTACAACTACATGGAGCCTTAGAGTACTGTTTGATGAATACCAAAAGTTCCACAACTTTTGGACATATCCTAATACTCAGCTAGATCTATGTAGATATAAATATGCTATATTTACCTTTTACAGAGACCCTAAAGTAGACTACATTGTTATATACAACACAAATCCACCATTTAAAATTAACAAATACAGTAGTCCCTTTTTACACCCCGGACTTATGATGTTACAAAAAAAAAAAATACTAATACCTAGCTTTCAAACAAAACCAGGGGGCAAATCTAGAATTAAGGTTAAAATTAAGCCCCCT---GCTCTATTTGAAGACAAGTGGTACACTCAACAAGACTTGTGTCCAGTAAACCTGTTGTCACTTGCGGTTTCCGCCTGCAGCTTTATACATCCGTTCTGCTCACCAGAAAGTGACACAATATGCATGACATTTCAGGTATTGCGAGAGTTTTACTAC---GACTACCACTTAGGCAAATACAGTCCAATATTCTTAAGTCCATACAGA------ACTAACACACAATTTCCCACTGCATACATGGATGTAACTTATAATCCAAATGTAGATAAAGGAAAAGGCAACAAAATATGGCTTCAATCAGTAACAAAAGAAACATCTGATTTTGACTCACGT---------AGCTGCAGATGTATAATAGAAAACTTACCCATGTGGGCCATGGTTAACGGGTACTCAGACTTTGCAGAGTCTGAATTA------GGATCTGAAGTACACGCTGTATATGTTTGCTGTATTATTTGTCCT---TACACAAAACCTATGCTATATAACAAAACA------AACCCAGCAATG------GGCTATATATTTTATGATACTTTATTTGGCGACGGAAAACTACCATCAGGTCCAGGTCTTGTTCCATTTTATTGGCAAAGCAGATGGTATCCAAAACTAGCTTGGCAACAACAAGTACTACATGATTTTTATTTGTGTGGCCCCTTTAGCTACAAAGATGACCTC---AAAAGCTTTACTATAAACACAACTTACAAGTTTAAATTCTTATGGGGTGGAAATATGATTCCCGAACAGGTTATCAAAAACCCGTGCAAAACAACAGATCCAACATACACCCTGTCCGATAGACAGCGTCGCGACCTACAAGTTGTTGACCCAATTACCATGGGCCCGCAGTGGGAATTCCACACCTGGGACTGGCGACGCGGACTGTTTGGACAAAATGCTCTTAGAAGAGTGTCAGAAAAACCAGGAGATGATGCAGAGTATTATGCGCCTCCA------AAAAAACCTAGATTTTTCCCACCA
>TCHN_G2
AGACTCGTACTGAGACAGTGGCAGCCAGCCACCAGACGCAGATGCACTATAACTGGGTACCTGCCCATAGTGTTCTGCGGACAC---------ACTAAGGGCAATAAAAAC---TATGCACTACACTCTGACGACTACACCCCCCAAGGACAG------------CCATTTGGAGGGGCC---CTTAGCACTACCTCTTTCTCCCTAAAAGTGTTGTATGACCAGCACCAGAGGGGACTAAACAAGTGGTCTTTTCCCAACGACCAGCTAGACCTTGCCAGATACAGAGGCTGCAAATTCTACTTCTATAGAACCAAACAGACTGACTGGGTGGGCCAGTATGACATATCAGAACCCTACAAGCTAGACAAGTACAGCTGCCCTAACTACCACCCGGGAAACATGATTAAGGCAAAGCACAAATTTTTAATTCCAAGCTATGATACTAATCCCAGAGGGAGACAAAAAATTATAGTTAAAATTCCCCCCCCA---GACCTTTTTGTAGACAAGTGGTACACTCAGGAAGACCTGTGTGACGTTAATCTTGTGTCATTTGCGGTTTCTGCGGCTTCCTTTCTCCACCCATTCGGCTCACCACAAACTGACAACCCTTGCTACACCTTCCAGGTGTTGAAAGAATTCTACTAT---GAATACCACCTAGGCATGTTTAGTACCATCTTTCTAGCCCCAGACAGA------CCAGTACCTCGCTTTCCCTGCGCCTACCAAGATGTCACCTACAATGCCTTAATGGACAAAGGGGTGGGCAACCACGTGTGGTTTCAGTACAACACAAAGGCAGACACTCAACTAATACTCACCGGA---GGGTCCTGCAAAGCACACATAGAAAACATACCCCTGTGGGCAGCCTTCTATGGCTACAGCGACTTCATAGAGTCAGAGCTAGGCCCCTTTGTAGACGCAGAGACAGTAGGCCTTATATGTGTAATCTGCCCC---TACACTAAACCCCCCATGTACAACAAGACA------AATCCCATGATG------GGGTACGTGTTTTATGACAGAAATTTTGGTGACGGCAAATGGACTGACGGACGGGGCAAAATAGAGCCCTACTGGCAGGTTAGGTGGAGGCCAGAAATGCTTTTTCAAGAGACTGTAATGGCAGACATAGTTCAAACCGGGCCCTTTAGCTACAAGGACGAACTT---AAAAACAGCACACTAGTGTGCAAATACAAATTCTATTTCACCTGGGGAGGTAACGTGATGTTCCAACAGACGATCAAAAACCCATGCAAGACGGACGAACAACCCACCGAC---TCCGGTAGACACCCTAGAGGAATACAAGTGGCGGACCCGGAACAAATGGGACCCCGTTGGGTGTTCCACTCCTTTGACTGGCGAAGGGGCTATCTTAGCGAGAAAGCTCTCAAACGCCTGCAAGAAAAACCTCTTGACTATGACGAATATTTTACACAACCA------AAAAGACCTAGAATGTTTCCTCCA
>TCHN_B
AAACTGACTCTTAAAATGTGGAATCCATCCACAATTAGAGCATGTAACATAAAGGGTGCTATAAACCTTGTAATGTGCGGACAC---------ACTCAGGCAGGCAGAAAC---TATGCCATTAGAAGTGAAGACTTTTATCCTCAAATACAA------------AGCTTTGGTGGGTCA---TTTAGTACAACTACATGGAGCCTTAGAGTACTGTTTGATGAATACCAAAAGTTCCACAACTTTTGGACATATCCTAATACTCAGCTAGATCTATGTAGATATAAATATGCTATATTTACCTTTTACAGAGACCCTAAAGTAGACTACATTGTTATATACAACACAAATCCACCATTTAAAATTAACAAATACAGTAGTCCCTTTTTACACCCCGGACTTATGATGTTACAAAAAAAAAAAATACTAATACCTAGCTTTCAAACAAAACCAGGGGGCAAATCTAGAATTAAGGTTAAAATTAAGCCCCCT---GCTCTATTTGAAGACAAGTGGTACACTCAACAAGACTTGTGTCCAGTAAACCTGTTGTCACTTGCGGTTTCCGCCTGCAGCTTTATACATCCGTTCTGCTCACCAGAAAGTGACACAATATGCATGACATTTCAGGTATTGCGAGAGTTTTACTAC---GACTACCACTTAGGCAAATACAGTCCAATATTCTTAAGTCCATACAGA------ACTAACACACAATTTCCCACTGCATACATGGATGTAACTTATAATCCAAATGTAGATAAAGGAAAAGGCAACAAAATATGGCTTCAATCAGTAACAAAAGAAACATCTGATTTTGACTCACGT---------AGCTGCAGATGTATAATAGAAAACTTACCCATGTGGGCCATGGTTAACGGGTACTCAGACTTTGCAGAGTCTGAATTA------GGATCTGAAGTACACGCTGTATATGTTTGCTGTATTATTTGTCCT---TACACAAAACCTATGCTATATAACAAAACA------AACCCAGCAATG------GGCTATATATTTTATGATACTTTATTTGGCGACGGAAAACTACCATCAGGTCCAGGTCTTGTTCCATTTTATTGGCAAAGCAGATGGTATCCAAAACTAGCTTGGCAACAACAAGTACTACATGATTTTTATTTGTGTGGCCCCTTTAGCTACAAAGATGACCTC---AAAAGCTTTACTATAAACACAACTTACAAGTTTAAATTCTTATGGGGTGGAAATATGATTCCCGAACAGGTTATCAAAAACCCGTGCAAAACAACAGATCCAACATACACCCTGTCCGATAGACAGCGTCGCGACCTACAAGTTGTTGACCCAATTACCATGGGCCCGCAGTGGGAATTCCACACCTGGGACTGGCGACGCGGACTGTTTGGACAAAATGCTCTTAGAAGAGTGTCAGAAAAACCAGGAGATGATGCAGAGTATTATGCGCCTCCA------AAAAAACCTAGATTTTTCCCACCA
>TWH
AAAATAATAATAAGACAATGGCAACCAAACTACAGAAGGAGATGTAACATAGTAGGCTACATTCCCGTACTAATATGTGGCGAA---------AGTACTGTCAGCAGAAAC---TATGCCACACACTCAGACGATACCAACTACCCAGGA---------------CCCTTTGGGGGGGGT---ATGACTACAGACAAATTTACTTTAAGAATTCTGTATGACGAGTACAAAAGGTTTATGAACTACTGGACAGCATCTAACGAAGACCTAGACCTTTGTAGATATCTAGGAGTAAACCTGTACTTTTTCAGACACCCAGATGTAGATTTTATCATAAAAATTAATACCATGCCTCCTTTTCTAGACACAGAAGTCACAGCCCCTAGCATACACCCAGGCATGCTAGCCCTAGACAAAAGAGCAAGATGGATACCTAGCTTAAAATCTAGACAGGAAAAAAAACACTATATTAAAATAAGAGTAGGGGCACCA---AAAATGTTCACTGATAAATGGTACCCCCAAACAGATCTTTGTGACATGGTGCTTCTAACTGTCTATGCAACCGCAGCGGATATGCAATATCCGTTCGGCTCACCACTAACTGACTCTGTGGTTGTGAACTTCCAGGTTCTGCAATCCATGTATGAT---GAATACCATGGAGGACTATATAGCTCAATATGGCTATCCCCTGGTAGA------TCTTACTTTGAAACACCAGGAGCATACACAGACATAAAGTACAATCCATTCACAGACAGAGGAGAAGGCAACATGTTATGGATAGACTGGCTAACCAAAAAAAACATGAACTATGACAAAGTA---------CAAAGTAAATGCTTAGTATCAGACCTACCTCTATGGGCAGCAGCATATGGATATGTAGAATTTTGTGCAAAAAGTACAGGAGACCAGAACATACACATGAAT---GCCTGGCTACTAATAAGAAGTCCC---TTTACAGACCCACAGCTACTAGTACACACA------GACCCCACAAAA------GGCTTTGTTCCCTACTCTTTAAACTTTGGAAATGGTAAAATGCCAGGAGGTAGTAGTAATGTGCCTATTAGAATGAGAGCTAAATGGTATCCAACATTATTTCACCAGCAAGAAGTACTAGAGGCCTTAGCACAGTCAGGCCCCTTTGCATACCACTCAGACATT---AAAAAAGTATCTCTGGGTATGAAATACCGTTTTAAGTGGATCTGGGGTGGAAACCCCGTTCGCCAACAGGTTGTTAGAAATCCCTGCAAAGAAACCCAC---TCCTCG------GGCAATAGAGTCCCTAGAAGCTTACAAATCGTTGACCCGAAATACAACTCACCGGAACTCACATTCCATACCTGGGACTTCAGACGTGGCCTCTTTGGCCCGAAAGCTATTCAGAGAATGCAACAACAACCAACAACTACTGACATTTTTTCAGCAGGCCGC------AAGAGACCCAGGAGGGACACCGAG
>L03
AAACTAGTACTGACTCAATGGCACCCCACTACAGTTAGAAACTGCTCCATACGGGGCTTAGTGCCCCTAGTCCTCTGCGGACAC---------ACACAGGGAGGCAGAAAC---TTTGCTTTGAGGAGCGATGACTACCCCAAACAAGGCACC------------CCATACGGGGGCAGC---TTCAGCACTACAACCTGGAACCTCAGGGTGCTTTTCGACGAGCACCAAAAACACCACAATACGTGGAGCTATCCAAGCAATCAACTAGACCTAGCCAGATTTAGAGGCAGCATATTTTACTTT?ACAGAGACAAAAAAACTGACTACATAGTAAACTTTCAGAGAAAGGGCCCCTTTAAGATAAACAAGTACAGCAGTCCCATGGCACACCCGGGCATGATGATGCTAAGCAAAATGAAAATACTAGTACCCAGTTCTGACACCAGACCGGGGGGCAGACGCAGAGTAAAAGTTAAAATAAGACCCCCG---GCCCTTTTAGAAGACAAGTGGTACACTCAGCAAGATCTAGCGCCCGTTAATCTTGTGTCACTTGTGGTTTCTGCGACTAGCTTCATACATCCGTTTAGCCAACCACAAACGAACAACATTTGCACAACTTTTCAGGTGTTGAAAGACATGTACTAT---GAATATCACACAGGACTATACAGTTCCATATTTTTAAGTCCACTAAGG------AGCAACCTAGAATTTTCTACAGCATACCAGGATGTAACATACAATCCACTGACAGACCTAGGCATAGGCAACAGAATCTGGTACCAATACAGTACCAAGCCAGACACTACATTTAACGAAACA---------CAGTGCAAATGTGTACTAACTGACCTGCCCCTGTGGTCCCTGTTTTATGGATACGTAGACTTTATAGAGTCAGAGCTAGGCATAAGCGCAGAGATACACAACTTTGGCATAGTTTGCGTTCAGTGCCCA---TACACCTTTCCACCCATGTTCGACAAGTCT------AAGCCAGACAAG------GGCTACGTATTTTATGACACCCTTTTTGGTAACGGAAAGATGCCAGACGGTTCCGGACACGTACCTACCTACTGGCAGCAGAGATGGTGGCCAAGATTTAGCTTCCAGAGACAAGTAATGCATGACATTATTCTGACTGGACCTTTTAGTTACAAAGATGACTCT---GTAATGACTGGACTAACAGCAGGCTACAAGTTTAAATTCACATGGGGCGGTGATATGATCTCCGAACAGGTCATTAAAAACCCCGACAGAGGTGACGGACGCGAATCCTCCTATCCCGATAGACAGCGCCGCGACCTACAAGTTGTTGACCCTCGCTCCATGGGGCCCCAATGGGTATTCCACACCTTTGACTACAGGAGGGGACTATTTGGAAAGGACGCTATTAAACGAGTGTCAGAAAAACCGACAGATCCTGACTACTTTACAACACCTTAC------AAAAAACCGAGGTTTTTCCCCCCA
>L01
AAAATAATCTTAAAACAATGGCAGCCAGACATTGTAAAGAGGTGCTACATAGTGGGCTACATTCCTGCCATAATATGCGGGGCG---------GGCACCTGGTCCCACAAC---TACACCAGCCACCTTCTAGACATTATCCCCAAAGGA---------------CCCTTTGGAGGGGGA---CACAGCACCATGAGATTCTCTCTAAAAGTGCTCTTCGAAGAGCACCTCAGACACCTAAACTTTTGGACACGTAGTAACCAGGATCTAGAACTTGTAAGATACTTCAGATGCTCCTTTAGGTTTTACAGAGACCAACACACAGACTACTTAGTGCACTACAACAGAAAAACACCCCTGGGAGGCAACAGACTGACAGCACCTAGCCTTCACCCAGGGGTGCAGATGCTAAGCAAAAACAAAATAATAGTACCCAGCTATGATACTAAACCTAAGGGCAAAAGCTATGTAAAAGTAACTATAGCACCCCCC---ACTCTACTAACTGACAAGTGGTACTTTGCTAAAGACGTTTGTGACACAACCTTGGTTAACTTAGACGTTGTACTCTGCAACTTGCGGTTTCCGTTCTGCTCACCACAAACTGACAACCCTTGCATCACTTTCCAAGTTCTCCATTCTATCTATAAC---TGCCATCTTACAGGCATATACTCACCTCCCTGGCTAACACCAGGAAGA------ATATCCCCAGAAACCCCAGGACTTTACACAGACGTGACTTACAACCCATACGCAGACAAAGGAGTGGGAAACCGAATATGGGTAGACTACTGCAGTAAAAAAGGCAATAAATATGACAATACA------------AGTAAATGCCTTTTAGAAGACATGCCACTATGGATGGTCACCTTTGGCTACGTAGACTGGGTAAAAAAAGAGACTGGCAACTGGGGCATTCCACTATGG---GCCAGAGTACTAATAAGAAGCCCC---TACACAGTGCCAAAACTTTACAACGAAGCA------GACCCCTCCTAC------GGATGGGTTCCTATCTCCTATTATTTTGGAGAAGGAAAAATGCCAAACGGAGACATGTACGTACCCTTCAAAGTTAGAATGAAGTGGTACCCGTCCATGTGGAACCAAGAACCAGTACTAAATGACTTAGCAAAGAGCGGACCGTTTGCATACAAAGACACAAAA---ACCAGTGTGACTGTGACTACTAAATACAAATTTACATTTAACTTCGGGGGCAACCCCGTACCCTCACAGATTGTACAAGATCCCTGCACCCAGCCCACCTATGACATCCCCGGCACCGGTAACCTGCCTCGCAGAATACAAGTCATTGACCCGAAAGTCCTCGGTCCCCACTACTCATTCCACCGGTGGGACTTCAGGCGTGGCCTCTTTGGCCAACAAGCTATTAAGAGAGTGTCAGAACAACAAACAACTTCTGAGTTTTTATTCTCAGGTCCA------AAGAGACCCAGAATCGATCAAGGG
>TTVCHN1
AAAATAATAATAAGACAATGGCAACCAAACTACAGAAGGAGATGTAACATAGTAGGCTACATCCCTGTACTAATATGTGGCGAA---------AATACTGTCAGCAGAAAC---TATGCCACACACTCAGACGATACCAACTACCCAGGA---------------CCCTTTGGGGGGGGT---ATGACTACAGACAAATTTACTTTAAGAATTCTGTATGACGAGTACAAAAGGTTTATGAACTACTGGACAGCATCTAACGAAGACCTAGACCTTTGTAGATATCTAGGAGTAAACCTGTACTTTTTCAGACACCCAGATGTAGATTTTATCATAAAAATTAATACCATGCCTCCTTTTCTAGACACAGAACTCACAGCCCCTAGACTACACCCAGGCATGCTAGCCCTAGACAAAAGAGCAAGATGGATACCTAGCTTAAAATCTATACCAGGAAAAAAACACTATATTAAAATAAGAGTAGGGGCACCA---AAAATGTTCACTGATAAATGGTACCCCCAAACAGATCTTTGTGACATGGTGCTTCTAACTGTCTATGCAACCGCAGCGGATATACCATATCCGTTCGGCTCACCACTAACTGACTCTGTGGTTGTGAACTTCCAGGTTCTGCAATCCATGTATGAT---GAATACCATGGAGGACTATACAGCTCAATATGGCTATCCCCTGGTAGA------TCTTACTTTGAAACACCAGGAGCATACACAGACATAAAGTACAATCCATTCACAGACAGAGGAGAAGGCAACATGTTATGGATAGACTGGCTAAGCAAAAAAAACATGAACTATGACAAAGTA---------CAAAGTAAATGCTTAGTATCAGACCTACCTCTATGGGCATCAGCATATGGATATGTAGAATTTTGTGCAAAAAGTACAGGAGACCAGAACATACACATGAAT---GCCAGGCTACTAATAAGAAGTCCC---TTTACAGACCCACAGCTACTAGTACACACA------GACCCCACAAAA------GGCTTTGTTCCCTACTCTTTAAACTTTGGAAATGGTAAAATGCCAGGAGGTAGTAGTAATGTGCCTATTAGAATGAGAGCTAAATGGTATCCAACATTGTTTCACCAACAAGAAGTACTAGAGGCCTTAGCACAGTCAGGCCCCTTTGCATACCACTCAGACATT---AAAGAAGTATCTCTGGGTATGAAATACCGTTTTAAGTGGATCTGGGGTGGAAACCCCGTTCGCCAACAGGTTGTTAGAAATCCCTGCAAAGAAACCCAC---TCCTCG------GGCAATAGAGTCCCTAGAAGCTTACAAATCGTTGACCCGAAATACAACTCACCGGAACTCACATTCCATACCTGGGACTTCAGACGTGGCCTCTTTGGCCCGAAAGCTATTCAGAGAATGCAACAACAACCAACAACTACTGACATTTTTTCAGCAGGCCGC------AAGAGACCCAGGAGGGACACCGAG
>53A25
AAACTGGTACTGACTCAGTGGAACCCTCAGACAGTTAGAAAGTGCATTATCAGAGGGTTCGTGCCGCTGTTCCAGTGCAGCAGA---------ACTGCCTACCACAGGAAC---TTTGTAGACCACATGGACGACGTGTACACCACGGGT---------------CCCTTCGGGGGCGGC---ACGGGGTCCATGCTTTTCACCCTGAGCTTCTTCTACCACGAGTTTAAAAAGCACCACTGCAAGTGGTCCGCCAGCAACAGAGACTTTGACTTGTGTAGATACAGGGGCACGGTTCTAAAGTTTTATAGACATCCAGACGTAGACTACATAGTTTGGCTGAACAGAAACCCCCCTTTCCAGGAAAACCTATTAGACGCCATGAGCAGACAGCCCCTCATAATGTTACAGACTCACAAGTGCATACTGGTGAGGAGCTTTAAAACGCACCCCAGGGGACCCTCGTACGTCAGAATGAAAGTTAGACCCCCG---AGACTACTTACAGACAAGTGGTACTTTCAGTCAGACTTCTGCAACGTTCCGCTTTTCCAGCTACAGTTTGCTCTTGCGGAACTGCGGTTTCCGATCGGCTCACCACAAACGAACACCACTTGTGTAAACTTCCTGGTGTTAGATAACAGGTACCAC---GACTACAGAGTAGGCATGTTCAGTCCCACCTTCCTAAGTCCCAGCAGA------CTAAATCCAGAGATGCCAGGTGCCTACACAGAGATAGCCTATAACCCCTGGACAGACGAGGGCACGGGCAACGTTGTGTGCCTGCAGTACCTAACAAAAGAAACCTCAGACTACAAGCCACACGCA------GGTAGCAAATTCACCATAGAGGACGTACCCCTGTGGATAGCCATGAATGGGTACGTGGACATATGTAAAAAAGAGGGCAAAGATCCAGGCATAAGACTAAAC---TGCCTTATGTGTATAAGGTGCCCG---TACACCAGGCCCAAACTTTACAACCCCAGA------TACCCCAAAGAA------CTGTTTGTAGTGTACTCTTACAACTTTGCCCACGGGCGCATGCCCGGGGGGGACAAATACATACCCATGGAGTTTAAGGACAGGTGGTACCCGTCGCTCATGCACCAGGAAGAGGTCATAGAGGACATAGTCAGGAGCGGCCCCTTTGCCCTAAAAGACCAGACA---GAGATGGTTACTTGCATGATGAGGTACTCGGCCCTGTTTAACTGGGGCGGTAATATTATCCGCGAACAGGCCGTGGAAGACCCCTGTAAAAAGAACACCTTTGCCCTTCCCGGAGCCAGTGGAGTCGCTCGCCTACTACAAGTCAGCAACCCGATCAGGCAGACCCCCAGCACCACCTGGCACTCGTGGGACTGGAGAAGGTCCCTCTTTACACAAACGGGTATTAAAAGAATGCGCGAACAACAACCGTATGATGAAATTACTTATGCAGGGCCT------AAGAGGCCAAAACTCACAGTTCCC
>53A27
AAACTGGTACTGACTCAGTGGAACCCTCAGACAGTTAGAAAGTGCATTATCAGAGGGTTCGTGCCGCTGTTCCAGTGCAGCAGA---------ACTGCCTGCCACAGGAAC---TTTGTAGACCACATGGACGACGTGTACACCACGGGT---------------CCCTTCGGGGGCGGC---ACGGGGTCCATGCTTTTCACCCTGAGCTTCTTCTACCACGAGTTTAAAAAGCACCACTGCAAGTGGTCCGCCAGCAACAGAGACTTTGACTTGTGTAGATACAGGGGCACGGTTCTAAAGTTTTATAGACATCCAGACGTAGACTACATAGTTTGGCTGAACAGAAACCCCCCTTTCCAGGAAAACCTATTAGACGCCATGAGCAGACAGCCCCTCATAATGTTACAGACTCACAAGTGCATACTGGTGAGGAGCTTTAAAACGCACCCCAGGGGACCCTCGTACGTCAGAATGAAAGTTAGACCCCCG---AGACTACTTACAGACAAGTGGTACTTTCAGTCAGACTTCTGCAACGTTCCGCTTTTCCAGCTACAGTTTGCTCTTGCGGAACTGCGGTTTCCGATCGGCTCACCACAAACGAACACCACTTGTGTAAACTTCCTGGTGTTAGATAACAGGTACCAC---GACTACAGAGTAGGCATGTTCAGTCCCACCTTCCTAAGTCCCAGCAGA------CTAAATCCAGAGATGCCAGGTGCCTACACAGAGATAGCCTATAACCCCTGGACAGACGAGGGCACGGGCAACGTTGTGTGCCTGCAGTACCTAACAAAAGAAACCTCAGACTACAAGCCACACGCA------GGTAGCAAATTCACCATAGAGGACGTACCCCTGTGGATAGCCATGAACGGGTACGTGGACATATGTAAAAAAGAGGGCAAAGATCCAGGCATAAGACTAAAC---TGCCTTATGTGTATAAGGTGTCCG---TACACCAGGCCCAAACTTTACAACCCCAGA------TACCCCGAAGAA------CTGTTTGTAGTGTACTCTTACAACTTTGCCCACGGGCGCATGCCCGGGGGGGACAAATACATACCCATGGAGTTTAAGGACAGGTGGTACCCGTCGCTCATGCACCAGGAAGAGGTCATAGAGGACATAGTCAGGAGCGGCCCCTTTGCCCTAAAAGACCAGACA---GAGATGGTTACTTGCATGATGAGGTACTCGGCCCTGTTTAACTGGGGCGGTAATATTATCCGCGAACAGGCCGTGGAAGACCCCTGTAAAAAGAACACCTTTGCCCTTCCCGGAGCCAGTGGAGTCGCTCGCCTACTACAAGTCAGCAACCCGATCAGGCAGACCCCCAGCACCACCTGGCACTCGTGGGACTGGAGAAGGTCCCTCTTTACACAAACGGGTATTAAAAGAATGCGCGAACAACAACCGTATGATGAAATTACTTATGCAGGGCCT------AAGAGGCCAAAACTCACAGTTCCC
>53A28
AAACTGGTACTGACTCAGTGGAACCCTCAGACAGTTAGAAAGTGCATTATCAGAGGGTTCGTGCCGCTGTTCCAGTGCAGCAGA---------ACTGCCTACCACAGGAAC---TTTGTAGACCACATGGACGACGTGTACACCACGGGT---------------CCCTTCGGGGGCGGC---ACGGGGTCCATGCTTTTCACCCTGAGCTTCTTCTACCACGAGTTTAAAAAGCACCACTGCAAGTGGTCCGCCAGCAACAGAGACTTTGACTTGTGTAGATACAGGGGCACGGTTCTAAAGTTTTATAGACATCCAGACGTAGACTACATAGTTTGGCTGAACAGAAACCCCCCTTTCCAGGAAAACCTATTAGACGCCATGAGCAGACAGCCCCTCATAATGTTACAGACTCACAAGTGCATACTGGTGAGGAGCTTTAAGACGCACCCCAGGGGACCCTCGTACGTCAGAATGAAAGTTAGACCCCCG---AGACTACTTACAGACAAGTGGTACTTTCAGTCAGACTTCTGCAACGTTCCGCTTTTCCAGCTACAGTTTGCTCTTGCGGAACTGCGGTTTCCGATCGGCTCACCACAAACGAACACCACTTGTGTAAACTTCCTGGTGTTAGATAACAGGTACCAC---GACTACAGAGTAGGCATGTTCAGTCCCACCTTCCTAAGTCCCAGCAGA------CTAAATCCAGAGATGCCAGGTGCCTACACAGAGATAGCCTATAACCCCCGGACAGACGAGGGCACGGGCAACGTTGTGTGCCTGCAGTACCTAACAAAAGAAACCTCAGACTACAAGCCACACGCA------GGTAGCAAATTCACCATAGAGGACGTACCCCTGTGGATAGCCATGAACGGGTACGTGGACATATGTAAAAAAGAGGGCAAAGATCCAGGCATAAGACTAAAC---TGCCTTATGTGTATAAGGTGTCCG---TACACCAGGCCCAAACTTTACAACCCCAGA------TACCCCGAAGAA------CTGTTTGTAGTGTACTCTTACAACTTTGCCCACGGGCGCATGCCCGGGGGGGACAAATACATACCCATGGAGTTTAAGGACAGGTGGTACCCGTCGCTCATGCACCAGGAAGAGGCCATAGAGGACATAGTCAGGAGCGGCCCCTTTGCCCTAAAAGACCAGACA---GAGATGGTTACTTGCATGATGAGGTACTCGGCCCTGTTTAACTGGGGCGGTAATATTATCCGCGAACAGGCCGTGGAAGACCCCTGTAAAAAGAACACCTTTGCCCTTCCCGGAGCCAGTGGAGTCGCTCGCCTACTGCAAGTCAGCAACCCGATCAGGCAGACCCCCAGCACCACCTGGCACTCGTGGGACTGGAGAAGGTCCCTCTTTACACAAGCGGGTATTAAAAGAATGCGCGAACAACAACCGTATGATGAAATTACTTATGCAGGGCCT------AAGAGGCCAAAACTCACAGTTCCC
>53A29
AAACTGGTACTGACTCAGTGGAACCCTCAGACAGTTAGAAAGTGCATTATCAGAGGGTTCGTGCCGCTGTTCCAGTGCAGCAGA---------ACTGCCTACCACAGGAAC---TTTGTAGACCACATGGACGACGTGTACACCACGGGT---------------CCCTTCGGGGGCGGC---ACGGGGTCCATGCTTTTCACCCTGAGCTTCTTCTACCACGAGTTTAAAAAGCACCACTGCAAGTGGTCCGCCAGCAACAGAGACTTTGACTTGTGTAGATACAGGGGCACGGTTCTAAAGTTTTATAGACATCCAGACGTAGACTACATAGTTTGGCTGAACAGAAACCCCCCTTTCCAGGAAGACCTATTAGACGCCATGAGCAGACAGCCCCTCATAATGTTACAGACTCACAAGTGCATACTGGTGAGGAGCTTTAAAACGCACCCCAGGGGACCCTCGTACGTCAGAATGAAAGTTAGACCCCCG---AGACTACTTACAGACAAGTGGTACTTTCAGTCGGACTTCTGCAACGTTCCGCTTTTCCAGCTACAGTTTGCTCTTGCGGAACTGCGGTTTCCGATCGGCTCACCACAAACGAACACCACTTGTGTAAACTTCCTGGTGTTAGATAACAGGTACCAC---GACTACAGAGTAGGCATGTTCAGTCCCACCTTCCTAAGTCCCAGCAGA------CTAAATCCAGAGATGCCAGGTGCCTACACAGAGATAGCCTATAACCCCTGGACAGACGAGGGCACGGGCAACGTTGTGTGCCTGCAGTACCTAACAAAAGAAACCTCAGACTACAAGCCACACGCA------GGTAGCAAATTCACCATAGAGGACGTACCCCTGTGGATAGCCATGAACGGGTACGTGGACATATGTAAAAAAGAGGGCAAAGATCCAGGCATAAGACTAAAC---TGCCTTATGTGTATAAGGTGTCCG---TACACCAGGCCCAAACTTTACAACCCCAGA------TACCCCGAAGAA------CTGTTTGTAGTGTACTCTTACAACTTTGCCCACGGGCGCATGCCCGGGGGGGACAAATACATACCCATGGAGTTTAAGGACAGGTGGTACCCGTCGCTCATGCACCAGGAAGAGGTCATAGAGGACATAGTCAGGAGCAGCCCCTTTGCCCTAAAAGACCAGACA---GAGATGGTTACTTGCATGATGAGGTACTCGGCCCTGTTTAACTGGGGCGGTAATATTATCCGCGAACAGGCCGTGGAAGACCCCTGTAAAAAGAACACCTTTGCCCTTCCCGGAGCCAGTGGAGTCGCTCGCCTACTACAAGTCAGCAACCCGATCAGGCAGACCCCCAGCACCACCTGGCACTCGTGGGACTGGAGAAGGTCCCTCTTTACACAAACGGGTATTAAAAGAATGCGCGAACAACAACCGTATGATGAAATTACTTATGCAGGGCCT------AAGAGGCCAAAACTCACAGTTCCC
>53A32
AAACTGGTACTGACTCAGTGGAACCCTCAGACAGTTAGAAAGTGCATTATCAGAGGGTTCGTGCCGCTGTTCCAGTGCAGCAGA---------ACTGCCTACCACAGGAAC---TTTGTAGACCACATGGACGACGTGTACACCACGGGT---------------CCCTTCGGGGGCGGC---ACGGGGTCCATGCTTTTCACCCTGAGCTTCTTCTACCACGAGTTTAAAAAGCACCACTGCAAGTGGTCCGCCAGCAACAGAGACTTTGACTTGTGTAGATACAGGGGCACGGTTCTAAAGTTTTATAGACATCCAGACGTAGACTACATAGTTTGGCTGAACAGAAACCCCCCTTTCCAGGAAAACCTATTAGACGCCATGAGCAGACAGCCCCTCATAATGTTACAGACTCACAAGTGCATACTGGTGAGAAGCTTTAAAACGCACCCCAGGGGACCCTCGTACGTCAGAATGAAAGTTAGACCCCCG---AGACTACTTACAGACAAGTGGTACTTTCAGCCAGACTTCTGCAACGTTCCGCTTTTCCAGCTACAGTTTGCTCTTGCGGAACTGCGGTTTCCGATCGGCTCACCACAAACGAACACCACTTGTGTAAACTTCCTGGTGTTAGATAACAGGTACCAC---GACTACAGAGTAGGCATGTTCAGTCCCACCTTCCTAAGTCCCAGCAGA------CTAAATCCAGAGATGCCAGGTGCCTACACAGAGATAGCCTATAACCCCTGGACAGACGAGGGCACGGGCAACGTTGTGTGCCTGCAGTACCTAACAAAAGAAACCTCAGACTACAAGCCACACGCA------GGTAGCAAATTCACCATAGAGGACGTACCCCTGTGGATAGCCATGAACGGGTACGTGGACATATGTAAAAAAGAGGGCAAAGATCCAGGCATAAGACTAAAC---TGCCTTATGTGTATAAGGTGTCCG---TACACCAGGCCCAAACTTTACAACCCCAGA------TACCCCGAAGAA------CTGTTTGTAGTGTACTCTTACAACTTTGCCCACGGGCGCATGCCCGGGGGGGACAAATACATACCCATGGAGTTTAAGGACAGGTGGTACCCGTCGCTCATGCACCAGGAAGAGGTCATAGAGGACATAGTCAGGAGCGGCCCCTTTGCCCTAAAAGACCAGACA---GAGATGGTTACTTGCATGATGAGGTACTCGGCCCTGTTTAACTGGGGCGGTAATATTATCCGCGAACAGGCCGTGGAAGACCCCTGTAAAAAGAACACCTTTGCCCTTCCCGGAGCCAGTGGAGTCGCTCGCCTACTACAAGTCAGCAACCCGATCAGGCAGACCCCCAGCACCACCTGGCACTCGTGGGACTGGAGAAGGTCCCTCTTTACACAAACGGGTATTAAAAGAATGCGCGAACAACAACCGTATGATGAAATTACTTATGCAGGGCCT------AAGAGGCCAAAACTCACAGTTCCC
>53A34
AAACTGGTACTGACTCAGTGGAACCCTCAGACAGTTAGAAAGTGCATTATCAGAGGGTTCGTGCCGCTGTTCCAGTGCAGCAGA---------ACTGCCTACCACAGGAAC---TTTGTAGACCACATGGACGACGTGTACACCACGGGT---------------CCCTTCGGGGGCGGC---ACGGGGTCCATGCTTTTCACCCTGAGCTTCTTCTACCACGAGTTTAAAAAGCACCACTGCAAGTGGTCCGCCAGCAACAGAGACTTTGACTTGTGTAGATACAGGGGCACGGTTCTAAAGTTTTATAGACATCCAGACGTAGACTACATAGTTTGGCTGAACAGAAACCCCCCTTTCCAGGAAAACCTATTAGACGCCATGAGCAGACAGCCCCTCATAATGTTACAGACTCACAAGTGCATACTGGTGAGGAGCTTTAAAACGCACCCCAGGGGACCCTCGTACGTCAGAATGAAAGCTAGACCCCCG---AGACTACTTACAGACAAGTGGTACTTTCAGTCAGACTTCTGCAACGTTCCGCTTTTCCAGCTACAGTTTGCTCTTGCGGAACTGCGGTTTCCGATCGGCTCACCACAAACGAACACCACTTGTGTAAACTTCCTGGTGTTAGATAACAGGTACCAC---GACTACAGAGTAGGCATGTTCAGTCCCACCTTCCTAAGTCCCAGCAGA------CTAAATCCAGAGATGCCAGGTGCCTACACAGAGATAGCCTATAACCCCTGGACAGACGAGGGCACGGGCAACGTTGTGTGCCTGCAGTACCTAACAAGAGAAACCTCAGACTACAAGCCACACGCA------GGTAGCAAATTCACCATAGAGGACGTACCCCTGTGGATAGCCATGAACGGGTACGTGGACATATGTAAAAAGGAGGGCAAAGATCCAGGCATAAGACTAAAC---TGCCTTATGTGTATAAGGTGTCCG---TACACCAGGCCCAAACTTTACAACCCCAGA------TACCCCGAAGAA------CTGTTTGTAGTGTACTCTTACAACTTTGCCCACGGGCGCATGCCCGGGGGGGACGAATACATACCCATGGAGTTTAAGGACAGGTGGTACCCGTCGCTCATGCACCAGGAAGAGGTCATAGAGGACATAGTCAGGAGCGGCCCCTTTGCCCTAAAAGACCAGACA---GAGATGGTTACTTGCATGATGAGGTACTCGGCCCTGTTTAACTGGGGCGGTAATATTATCCGCGAACAGGCCGTGGAAGACCCCTGTAAAAAGAACACCTTTGCCCTTCCCGGAGCCAGTGGAGTCGCTCGCCTACTACAAGTCAGCAACCCGATCAGGCAGACCCCCAGCACCACCTGGCACTCGTGGGACTGGAGAAGGTCCCTCCTTACACAAACGGGTATTAAAAGAATGCGCGAACAACAACCGTATGATGAAATTACTTATGCAGGGCCT------AAGAGGCCAAAACTCACAGTTCCC
>53A35
AAACTGGTACTGACTCAGTGGAACCCTCAGACAGTTAGAAAGTGCATTATCAGAGGGTTCGTGCCGCTGTTCCAGTGCAGCAGA---------ACTGCCTACCACAGGAAC---TTTGTAGACCACATGGACGACGTGTACACCACGGGT---------------CCCTTCGGGGGCGGC---GCGGGGTCCATGCTTTTCACCCTGAGCTTCTTCTACCACGAGTTTAAAAAGCACCACTGCAAGTGGTCCGCCAGCAACAGAGACTTTGACTTGAGTAGATACAGGGGCGCGGTTCTAAAGTTCTATAGACATCCAGACGTAGACTACATAGTTTGGCTGAACAGAAACCCCCCTTTCCAGGAAAACCTATTAGACGCCATGAGCAGACAGCCCCTCATAATGTTACAGACTCACAAGTGCATACTGGTGAGGAGCTTTAAAACGCACCCCAGGGGACCCTCGTACGTCAGAATGAAAGTTAGACCCCCG---AGACTACTTACAGACAAGTGGTACTTTCAGTCAGACTTCTGCAACGTTCCGCTTTTCCAGCTACAGTTTGCTCTTGCGGAACTGCGGTTTCCGATCGGCTCACCACAAACGAACACCACTTGTGTAAACTTCCTGGTGTTAGACAACAGGTACCAC---GACTACAGAGTAGGCACGTTCAGTCCCACCTTCCTAAGTCCCAGCAGA------CTAAATCCAGAGATGCCAGGTGCCTACACAGAGATAGCCTATAACCCCTGGACAGACGAGGGCACGGGCAACGTTGTGTGCCTGCAGTACCTAACAAAAGAAACCTCAGACTACAAGCCACACGCA------GGTAGCAAATTCACCATAGAGGACGTACCCCTGTGGATAGCCATGAACGGGTACGTGGACATATGTAAAAAAGAGGGCAAAGATCCAGGCATAAGACTAAAC---TGCCTTATGTGTATAAGGTGTCCG---TACACCAGGCCCAAACTTTACAACCCCAGA------TACCCCGAAGAA------CTGTTTGTAGTGTACTCTTACAACTTTAGCCACGGGCGCATGCCCGGGGGGGACAAATACATACCCATGGAGTTTAAGGACAGGTGGTACCCGTCGCTCATGCACCAGGAAGAGGTCATAGAGGACATAGTCAGGAGCGGCCCCTTTGCCCTAAAAGACCAGACA---GACATGGTTACTTGCATGATGAGGTACTCGGCCCTGTTTAACTGGGGCGGTAATATTATCCGCGAACAGGCCGTGGAAGACCCCTGTAAAAAGAACACCTTTGCCCTTCCCGGAGCCAGTGGAGTCGCTCGCCTACTACAAGTCAGCAACCCGATCAGGCAGACCCCCAGCACCACCTGGCACTCGTGGGACTGGAGAAGGTCCCTCTTTACACAAACGGGTATTAAAAGAATGCGCGAACAACAACCGTATGATGAAATTACTTATGCAGGGCCT------AAGAGGCCAAAACTCACAGTTCCC
>53A39
AAACTGGTACTGACTCAGTGGAACCCTCAGACAGTTAGAAAGTGCATTATCAGAGGGTTCGTGCCGCTGTTCCAGTGCAGCAGA---------ACTGCCTACCACAGGAAC---TTTGTAGACCACATGGACGACGTGTACACCACGGGT---------------CCCTTCGGGGGCGGC---ACGGGGTCCATGCTTTTCACCCTGAGCTTCTTCTACCACGAGTTTAAAAAGCACCACTGCAAGTGGTCCGCCAGCAACAGAGACTTTGACTTGTGTAGATACAGGGGCACGGTTCTAAAGTTTTATAGACATCCAGACGTAGACTACATAGTTTGGCTGAACAGAAACCCCCCTTTCCAGGAAAACCTATTAGACGCCATGAGCAGACAGCCCCTCATAATGTTACAGACTCACAAGTGCATACTGGTGAGGAGCTTTAAAACGCACCCCAGGGGACCCTCGTACGTCAGAATGAAAGTTAGACCCCCG---AGACTACTTACAGACAAGTGGTACTTTCAGTCAGACTTCTGCAACGTTCCGCTTTTCCAGCTACAGTTTGCTCTTGCGGAACTGCGGTTTCCGATCGGCTCACCACAAACGAACACCACTTGTGTAAACTTCCTGGTGTTAGATAACAGGTACCAC---GACTACAGAGTAGGCATGTTCAGTCCCACCTTCCTAAGTCCCAGCAGA------CTAAATCCAGAGATGCCAGGTGCCTACACAGAGATAGCCTATAACCCCTGGACAGACGAGGGCACGGGCAACGTTGTGTGCCTGCAGTACCTAACAAAAGAAACCTCAGACTACAAGCCACACGCA------GGTAGCAAATTCACCATAGAGGACGTACCCCTGTGGATAGCCATGAACGGGTACGTGGACATATGTAAAAAAGAGGGCAAAGATCCAGGCATAAGACTAAAC---TGCCTTATGTGTATAAGGTGTCCG---TACACCAGGCCCAAACTTTACAACCCCAGA------TACCCCGAAGAA------CTGTTTGTAGTGTACTCTTACAACTTTGCCCACGGGCGCATGCCCGGGGGGGACAAATACATACCCATGGAGTTTAAGGACAGGTGGTACCCGTCGCTCATGCACCAGGAAGAGGTCATAGAGGACATAGTCAGGAGCGGCCCCTTTGCCCTAAAAGACCAGACA---GAGATGGTTACTTGCATGATGAGGTACTCGGCCCTGTTTAACTGGGGCGGTAATATTATCCGCGAACAGGCCGTGGAAGACCCCTGTAAAAAGAACACCTTTGCCCTTCCCGGAGCCAGTGGAGTCGCTCGCCTACTACAAGTCAGCAACCCGATCAGGCAGACCCCCAGCACCACCTGGCACTCGTGGGACTGGAGAAGGTCCCTCTTTACACAAACGGGTATTAAAAGAATGCGCGAACAACAACCGTATGATGAAATTACTTATGCAGGGCCT------AAGAGGCCAAAACTCACAGTTCCC
>53A37
AAGTTAGTAATGAAACAGTGGAACCCCTCCACTGTCAGCAGATGCTATATTGTTGGATACCTGCCTATTATTATTATGGGACAG---------GGGACTGCATCCATGAAC---TATGCATCTCACTCAGACGACGTGTACTACCCCGGA---------------CCGTTTGGGGGGGGA---ATAAGCTCTATGAGGTTTACTTTAAGAATACTGTATGACCAGTTTATGAGAGGACAGAACTTCTGGACTAAGACAAACGAGGACTTGGACCTAGCTAGATTTCTAGGCAGCAAATGGAGGTTCTATAGACACAAAGATGTGGACTTTATAGTGACTTACGAGACCTCAGCCCCCTTTACAGACTCCCTAGAGTCAGGACCACACCAACACCCAGGCATACAGATGCTAATGAAAAACAAAATACTAATCCCTAGCTTTGCCACCAAACCAAAAGGAAGGTCTAGCATTAAAGTTAGAATACAGCCCCCA---AAGCTAATGATAGACAAGTGGTACCCACAAACTGACTTCTGTGAAGTAACGCTGCTAACCATACATGCAACCGCCTGCAACTTGCGGTTTCCGTTCTGCTCACCACAAACTGACACTTCCTGTGTTCAGTTTCAAGTGTTGTCATACAACGCTTAC---GAACACAAAACAGGTTACTTCAGTCCAGCATTATTAAGCCCACAAAGA------CTAAACCCACAGATACCAGGCCTATACATAAACATAGTCTACAATCCACTAACAGACAAAGGAGAAGGCAACAAAATTTGGTGTGACCCACTAACAAAAAACACATTTGGCTATGATCCCCCT---------AAAAGTAAATTCCTTATAGAAAATCTGCCACTGTGGTCTGCAGTAACAGGATACGTAGACTACTGCACGAAAGCCAGCAAAGATGAAAGCTTTAAATACAAC---TACAGAGTACTTATCCAGACCCCA---TACACAGTACCAGCACTATACAGTGACTCT------GAAACCACCAAAAACAGAGGCTACATTCCCATAGGCACAGACTTTGCATACGGCCGCATGCCTGGGGGAGTACAACAAATACCAATTAGATGGAGAATGAGGTGGTACCCCATGCTATTTAATCAACAACCAGTACTAGAAGACCTATTCCAGTCAGGCCCCTTTGCATACCAAGGAGATGCT---AAATCAGCCACACTAGTCGGCAAATATGCCTTTAAATGGCTATGGGGTGGCAATCGTATCTTCCAACAGGTGGTCAGAGACCCGCGCTCACACCAGCAAGACCAATCAGTTGGTCCCAGTAGACAGCCTAGAGCAGTACAAGTCTTTGACCCGAAGTACCAAGCACCACAATGGACATTCCACGCGTGGGACATCAGACGTGGTCTGTTTGGCAGACAGGCTATTAAAAGAGTGTCAGCAAAACCAACACCTGATGAGCTTATATCAACAGGCCCA------AAAAGACCTCGGCTGGAAGTCCCC
>53A36
AGGTTGATACTGACTCAGTGGCACCCCTCTGTAGTAAGACGCTGCCTCATCAGGGGCATAGTCCCCATGATGATATGCGGGCAC---------ACCAGGTGGAACAATAAC---TACGCCCTCCACAGCGAGGACTACCCAGAGCAGGGCAGATAT---------GCGTTCGGGGGGTCC---CTTACCACCACCACCTGGAACCTGAGGGTCCTGTACGACAAGCACCAAAAGATGCACAACACCTGGGGCTATCCCAACACCCAGCTAGACCTGGCCAGGTACAAGGGGGCTAAATTCACCTTCTACAGACACAAAAAGACTGACTTCATAGCCTTCTTTAACAGAAAACCTCCCTTTAAGCTGAACAAGTACAGCATGGCCATGATGCACCCCGGCATGCTGATGCAGAGCAGGCACAGGATCCTAATTCCCAGCTTTGACACCAAACCGGGGGGCCGACTTAAGGTCAGAGTCAGAATCAGGCCCCCC---ACCCTGTTAGAAGATAAGTGGTACACGCAGCAGGACCTCTGTGAGGTTAATCTGTTGCAACTGTCCGTTACTGCGGCCGACTTTCGCCACCCCTGGATTTCCCCAGAGAGCAACACCCCGGTAACCACATTCCAGGTGTTGAAAGAGTTCTATTAC---AACTACCAGCTGGGCTTATACAGCCCCATATTCCTATCAGCCAAGCGA------AGCAATATTAACTTTGCCACCGCTTACCAGGACGTCACCTACAACGCTAACTGTGACCGGGGCGTCCTAAACAGGGTGTGGTTCCAATATGGGAGCAAGCCCACCACCCTATTCGATGAGAAA---------CAATGCAAGTGCGCTATCACAAACCTGCCACTGTGGGCCCTCCTGTACAACTACCACGAGTTCGTGCAGGAGGAGGTGAACATAGACTCGGAAATATACAGCATAGGGCTGGTGGTGGTGCAGTGTCCC---TATACGTTCCCCCCCATGTATGACAAGAGC------AGACCGGACATG------GGGTACGTGTTCTATGACGCCCTGTTCGGAGAGGGAAAGATGCCCGACGGACGCGGACAGGTCCCCCCGTACTGGCAAATGCGCTGGTACCCTCGCATGGCCTTCCAGAAACAGGTCATGCACGACATAACCATGACTGGCCCCTTCTCTTACAAAGACGAACTA---GTTAGCACCCAACTGACTGCCACCTACAAATTTGACTTCATGTGGGGGGGTAATATGATCTCCGAACAGATCATCAGAAACCCGTGCACACAGCCCGGCCTGGCACCCTCCTACCCCGATAGACAGCGTCGCGACTTACAAGTTGTTGACCCACGGACGATGGGGCCCCAGTTCGTTTTCCACACGTGGGACTGGAGACGGGGGCTGTTTGGTAAAGGCGCTATCGACAGAGTGTCAGAGAAACCAGGAGATGATGGCAGCTATACTGTCCCGTAC------AAAAAGCCCAGATATTTTCCACCC
>53A31
AAACTCGTACTGACTCAGTGGAACCCCCAGACCCAGAGAAAGTGCGTGGTCAGGGGGTTTCTGCCCCTGTTCTTCTGCGGACAG---------GGAGCCTATCACAGAAAC---TTTGTGGAACACATGGACGACGTGTTCCCCAAGGGA---------------CCCTCGGGAGGGGGC---TTTGGCAGCATGGTGTGGAACCTAGATTTTTTGTACCAAGAGTTTAAAAAGCATCACAACAGGTGGTCTTCCAGCAACAGGGACTTTGACCTAGTGAGGTACCACGGCACGGTGATTAAATTCTACAGACACTCTGACTTTGACTACCTGGTGCACGTCACCAGGACCCCTCCTTTCAAGGAGGACCTCCTCACCATCGTCAGCCACCAGCCGGGGCTCATGATGCAGAACTACAGGTGCATACTCGTAAAGAGTTACAAGACGCACCCCGGGGGGCGACCCTACATAACACTTAAAATAAGGCCCCCC---AGACTCCTGACGGACAAGTGGTACTTTCAGCCCGACTTCTGCGGAGTTCCTCTTTTCAAACTGTACGTTACTCTTGCAGAGTTGCGGTTTCCGATCTGCTCACCACAAACTGACACCAATTGTGTCACCTTCCTGGTGTTAGACAACACCTACTAC---GACTGGAGGGTGGGCCTGTTCAGCCCCATATTCCTCAGTCCCAGCAGA------CTGAACCCACAAGAGCCAGGGGCCTACACAGAAATAGCTTACAATCCATGGACTGACGAGGGCACGGGCAACATAGTGTGCATTCAGTACCTAACAAAGAAAGACAGTCACTACAAGCCGGGTGCC------GGTAGCAAATTCGCAGTGACGGACGTTCCCCTGTGGGCCGCCCTGTTCGGGTACTACGACCAGTGTAAGAAAGAAAGCAAAGACGCGAACATAAGACTAAAC---TGCTTGCTGTTAGTCAGGTGCCCT---TACACCAGGCCTAAACTGTACAATCCCAGA------GACCCGGACCAA------CTGTTTGTAATGTACAGCTACAACTTTGGGCACGGACGCATGCCGGGGGGCGACAAGTACGTGCCCATGGAATTTAAGGACAGGTGGTACCCGTGCATGCTGCACCAAGAAGAAGTAGTGGAGGAGATAGTAAGGTGCGGGCCCTTTGCTCCCAAAGACATGACT---CCCTCGGTAACATGCATGGCCAGATACTCATCCCTGTTCACCTGGGGGGGCAATATCATTCGCGAACAGGCCGTGGAGGACCCCTGTAAAAAATCCACGTTTGCCATTCCCGGAGCCGGTGGACTCGCTCGCATTCTACAAGTCAGCAACCCGCAGAGGCAAGCCCCCACGACCACGTGGCACTTGTGGGACTGGCGCCGATCCCTCTTTACAGAGACGGGTCTTAAGCGAATGCAGGAACAACAACCTTACGATGAAATGTCTTATACAGGCCCT------AAAAGGCCAAAACTGTCCGTTCCC
>53A30
AAACTCGTACTGACTCAGTGGAACCCCCAGACCCAGAGAAAGTGCGTGGTCAGGGGGTTTCTGCCCCTGTTCTTTTGCGGACAG---------GGAGCCTATCACAGAAAC---TTTGTGGAACACATGGACGACGTGTTCCCCAAGGGA---------------CCCTCGGGAGGGGGC---TTTGGCAGCATGGTGTGGAACCTAGATTTTTTGTACCAAGAGTTTAAAAAGCATCACAACAAGTGGTCTTCCAGCAACAGGGACTTTGACCTAGTGAGGTGCCACGGCACGGTGATTAAATTCTACAGACACTCTGACTTTGACTACCTGGTGCACGTCACCAGGACCCCTCCTTTCAAGGAGGACCTCCTCACCATCGTCAGCCACCAGCCGGGGCTCATGATGCAGAACTACAGGTGCATACTCGTAAAGAGTTACAAGACGCACCCCGGGGGGCGACCCTACATAACACCTAAAATAAGGCCCCCC---AGACTCCTGACGGACAAGTGGTACTTTCGGCCCGACTTCTGCGGAGTTCCTCTTTTCAAACTGTACGTTACTCTTGCAGAGTTGCGGTTTCCGATCTGCTCACCACAAACTGACACCAATTGTGTCACCTTCCTGGTGTTAGACAACACCTACTAC---GACTGGAGGGTGGGCCTGTTCAGCCCCATATTCCTCAGTCCCAGCAGA------CTGAACCCACAAGAGCCAGGGGCCTACACAGAAATAGCTTACAATCCATGGACTGACGAGGGCACGGGCAACATAGTGTGCATTCAGTACCTAACAAAGAAAGACAGTCACTACAAGCCGGGTGCC------GGTAGCAAATTCGCAGTGACGGACGTTCCCCTGTGGGCCGCCCTGTTCGGGTACTACGACCAGTGTAAGAAAGAAAGCAAAGACGCGAACATAAGACTAAAC---CGCTTGCTGTTAGTCAGGTGCCCT---TACACCAGGCCTAAACTGTACAATCCCAGA------GACCCGGACCAA------CTGTTTGTAATGTACAGCTACAACTTTGGGCACGGACGCATGCCGGGGGGCGACAAGTACGTGCCCATGGAATTTAAGGACAGGTGGTACCCGTGCATGCTGCACCAAGAAGAAGTAGTGGAGGAGATAGTAAGGTGCGGGCCCTTTGCTCCCAAAGACATGACT---CCCTCGGTAACATGCATGGCCAGATACTCATCCCTGTTCACCTGGGGGGGCAATATCATTCGCGAACAGGCCGTGGAGGACCCCTGTAAAAAATCCACGTTTGCCATTCCCGGAGCCGGTGGACTCGCTCGCATTCTACAAGTCAGCAACCCGCAGAGGCAAGCCCCCACCACCACCTGGCACTCGTGGGGCTGGCGCCGATCCCTCTTTACAGAGACGGGTCTTAAGCGAATGCAGGAACAACAACCTTACGATGAAATGTCCTATACAGGCCCT------AAAAGGCCAAAACTGTCTGTTCCC
>53A26
AAACTCGTACTGACTCAGTGGAACCCCCAGACCCAGAGAAAGTGCGTGGTCAGGGGGTTTCTGCCCCTGTTCTTCTGCGGACAG---------GGAGCCTATCACAGAAAC---TTTGTGGAACACATGGACGACGTGTTCCCCAAGGGA---------------CCCTCGGGAGGGGGC---TTTGGCAGCATGGTGTGGAACCTAGATTTTTTGTACCAAGAGTTTAAAAAGCATCACAGCAGGTGGTCTTCCAGCAACAGGGACTTTGACCTAGTGAGGTACCACGGCACGGTGATTAAATTCTACAGACACTCTGACTTTGACTACCTGGTGCACGTCACCAGGACCCCTCCTTTCAAGGAGGACCTCCTCACCATCGTCAGCCACCAGCCGGGGCTCATGATGCAGAACTACAGGTGCATACTCGTAAAGAGTTACAAGACGCACCCCGGGGGGCGACCCTACATAACACTTAAAATAAGGCCCCCC---AGACTCCTGACGGACAAGTGGTACTTTCAGCCCGACTTCTGCGGAGTTCCTCTTTTCAAACTGTACGTTACTCTTGCAGAGTTGCGGTTTCCGATCTGCTCACCACAAACTGACACCAATTGTGTCACCTTCCTGGTGTTAGACAACACCTACTAC---GACTGGAGGGTGGGCCTGTTCAGCCCCATATTCCTCAGTCCCAGCAGA------CCGAACCCACAAGAGCCAGGGGCCTACACAGAAATAGCTTACAATCCATGGACTGACGAGGGCACGGGCAACATAGTGTGCATTCAGTACCTAACAAAGAAAGACAGTCACTACAAGCCGGGTGCC------GGTAGCAAATTCGCAGTGACGGACGTTCCCCTGTGGGCCGCCCTGTTCGGGTACTACGACCAGTGTAAGAAAGAAAGCAAAGACGCGAACATAAGACTAAAC---TGCTTGCTGTTAGTCAGGTGCCCT---TACACCAGGCCTAAACTGTACAATCCCAGA------GACCCGGACCAA------CTGTTTGTAATGTACAGCTACAACTTTGGGCACGGACGCATGCCGGGGGGCGACAAGTACGTGCCCATGGAATTTAAGGACAGGTGGTACCCGTGCATGCTGCACCAAGAAGAAGTAGTGGAGGAGATAGTAAGGTGCGGGCCCTTTGCTCCCAAAGACATGACT---CCCTCGGTAACATGCATGGCCAGATACTCATCCCTGTTCACCTGGGGGGGCAATATCATTCGCGAACAGGCCGTGGAGGACCCCTGTAAAAAATCCACGTTTGCCATTCCCGGAGCCGGTGGACTCGCTCGCATTCTACAAGTCAGCAACCCGCAGAGGCAAGCCCCCACGACCACCTGGCACTCGTGGGACTGGCGTCGATCCCTCTTTACAGAGACGGGTCTTAAGCGAATGCAGGAACAACAACCTTACGATGAAATGTCTTATACAGGCCCT------AAAAGGCCAAAACTGTCTGTTCCC
>TYM9_Jp
AAACTCAGACTGACTCAGTGGAACCCTAGCACAATTAGGGGATGTACAATTAAGGGAATGGCGCCCCTAATAGTGTGCGGCCAC---------ACCATGGCTGGCAATAAC---TTTGCCATCCGAATGGAGGACTATGTATCTCAGATTAAA------------CCGTTCGGAGGGTCC---TTCAGTACCACCACCTGGAGCTTAAAAGTACTGTGGGACGAGCACACCAGATTCCACAACACCTGGAGCTACCCAAACACTCAGCTAGACTTAGCCAGGTTCAAAGGAGTAACCTTCTACTTCTACAGAGACAAAGACACAGACTTTATTATAACCTATAGCTCCGTGCCACCTTTTAAAATAGACAAATACTCCTCAGCCATGCTACACCCAGGCATGCTTATGCAGAGAAAAAAGAAGATATTATTACCCAGCTTTACAACCAGACCTAGGGGCAGAAAAAAAGTTAAAGTACACATAAAACCTCCT---GTCTTATTTGAAGACAAATGGTACACCCAGCAGGACCTGTGCGACGTTAATCTTTTGTCACTTGCGGTTTCTGCGGCTTCCTTTAGACATCCGTTCTGCCCACCACAAACTGACAACATTTGCATAACCTTCCAGGTGTTGAAAGACAAGTATTAC---GGCTATCACCTAGGAAAATATAGCCCTATATTCCTAAGTTCATACAGA------ACCAACCTACAATTTAGAACAGCATACACAGACGTTACATACAACCCACTAAATGACAAAGGTAAAGGCAATGAAATTTGGGTACAATATGTAACAAAACCAGACACTGTGTTCAACCCCACA---------CAGTGTAAATGCCATGTAATAGATTTACCCTTGTGGTCAGCATTCCATGGATACATAGACTTTGTACAAAGTGAACTAGGAATTCAAGAAGAAATACTAAACATTGCCATTATAGTAGTTATATGTCCA---TACACAAAACCTAAACTAGTACATGAGACA------AACCCAAAACAA------GGCTTTGTATTCTATGACACTCAATTTGGAGACGGTAAAATGCCAGAGGGCTCAGGCCTAGTACCGATATACTACCAAAACAGATGGTATCCTAGAATAAAGTTTCAGAGTCAAGTAGTGCATGACTTTATACTAACAGGCCCCTTTAGCTACAAAGATGACCTA---AAAAGCACAGTACTAACAGTAGAATACAAGTTCAAATTCTTATGGGGCGGCAATATGATTCCCGAACAGGTTATCAGAAACCCTTGTAAAACAGAAGGACACGATCTCCCTCACACCAGTAGACTCCATCGCGACTTACAAGTTGTTGACCCACACACCGTGGGCCCCCAATGGGCGCTCCACACCTGGGACTGGCGACGTGGACTCTTTGGTTCAGAGGCTATCAAAAGAGTGTCTGAACAACAAGTACATGATGAACTGTATTACCCACCTTCA------AAGAAACCTCGATTCCTCCCTCCA
>sle1957_Ger
AAAATAATTATAAAACAGTGGCAGCCAAACTTTATAAGACGCTGCTACATCATAGGCTATCTGCCTCTAATATTCTGTGGCGAG---------AACACCACCGCCCAGAAC---TTTGCCACCCACTCGGACGATATGATAGCCAAAGGA---------------CCGTGGGGGGGGGGG??CATGACTACTACCAAGTTTACTCTGAGAATCCTCTACGACGAGTTTACCAGGTTTATGAACTATTGGACTGTTAGTAACGAAGACCTAGACCTGTGTAGATACGTGGGCTGCAAACTCATATTCTTTAAGCACCCCACCGTAGACTTTATAGTCAGGATAAACACACAGCCTCCATTTCTAGACACTAACCTAACCGCAGCACATATCCACCCGGGCATCATGATGCTCAGCAAAAAACACATACTCATACCCTCACTCAAGACCAGGCCCAGCAGAAAACACAGAGTGGTCGTCAGGGTGGCC?CACCC---AGACTTTTTCAAGACAAGTGGTACCCCCAGTCAGACCTGTGTGACACAGTTCTGCTTTCCGTGTTTGCAACGGCCTGTGACTTGCAATATCCGTTCGGCTCACCACTAACTGACAACCCTTGCGTCAACTTCCAGATTCTGGGGCACCAGTACAAA---GAGTACCACTCGGGCATATACTCTAGCATATTCCTAGCAGCAGGCAGA------AGCTACTTTGAAACCCCGGGGGCCTACACAGACGTTATATACAACCCTTTCACAGACAAAGGCACAGGAAACATGGTCTGGATAGACTACCTCACAAAACCAGACTCCATATACACAAAGAAC---------AAAAGCAAATGTGAGATATTTGACCTACCGCTGTGGGCCACCTTCACAGGATACTCAGAGTTCTGTTCAAAAGTTACAGGAGACACCGCCATACACCTGACT---GCCAGAGTAGTAGTTAGGTGCCCC---TACACCGAACCCATGCTCATAGACCACTCA------GACCCCAACAGA------GGCTTTGTACCATACTCTTTTAACTTTGGAGAGGGCAAGATGCCCGGAGGCTCCTCCAAAGTACCCATAAGAATGAGAGCCAAGTGGTACGTGAACATATTTCACCAGCAAGAGTTCATGGAGGCCATAGTTGAAAGCGGACCGTTTGCTTACAAGGGCGACATA---AAATCAGCGGTACTGAGCATCAAATACAGATTCCACTGGAAATGGGGCGGAAACCCTATATCCAAACAGGTCGTCCGGAATCCCTGCTCCACCTCCAGC---ACCTCCGCG---GGCCATCGAGGACCTCGCAGCGTACAAGTCGTTGACCCGAAGCACGTTACCCCGGAAGTCACCTGGCACTCGTGGGACATCAAACGAGGACTCTTTGGCAAAGCAGGTATTAAGAGAATGCAACAAGAA---TCAGATGCTCTTTACATTCCTACAGGACCA---CTCAAGAGGCCGCGCAGGGATACCAAC
>sle1931_Ger
AAGATAGTCATAAAACAGTGGCAACCAAACTTTATCAGACGCTGCTACATAATAGGGTACTTACCCCTGATATTCTGTGGCGAA---------AACACAACCGCCCAGAAC---TATGCCACTCACTCAGACGACATGATAAGCAAAGGA---------------CCGTACGGGGGGGGC---ATGACTACCACAAAATTTACTCTCAGAATACTGTACGACGAATTTACCAGGTTTATGAACTTTTGGACTGTCAGTAACGAAGACCTAGACCTGTGTAGATACGTGGGCTGCAAACTCATATTTTTTAAATACCCCACGGTGGACTTTATAGTACAGATAAACACTCAGCCTCCTTTCTTAGACACGCACCTCACCGCGGCCAGCATACACCCGGGCATTATGATGCTCAGCAAGAGACACATACTAATACCCTCTCTAAAGACCCGGCCAAGCAGAAAACACAGGGTGGTCGTCAGGGTGGGCGCCCCA---AGACTCTTTCAGGACAAGTGGTACCCCCAGTCAGACCTGTGCGACACAGTTCTGCTTTCCATATTCGCAACCGCCTGTGACTTGCAATATCCGTTCGGCTCACCACTAACTGACGACCCTTGCGTCAACTTCCAGATCCTGGGGCCCCAGTACAAA---GAATACCACTCAGGAATATACTCCAGCATATATCTATCAGCTGGCAGG------AGCTACTTTGAAACAACAGGGGCCTACTCTGACATTATATACAACCCTTTCACAGACAAAGGCACAGGCAACGTAATCTGGATAGACTACCTCACAAAAGAAGACACCATTTTTGTAAAAAAA??C------AAAAGCAAATGCGAGATAATGGACATGCCCCTGTGGGCGGCCTGCACAGGATACACAGAGTTCTGTGCGAAGTACACTGGAGACTCTGCCATTATCTACAAT---GCCAGAGTACTAATAAGATGCCCA---TACACTGAACCCATGCTAATAGACCACTCA------GACCCAAACAAA------GGCTTCGTACCCTACTCATTTAACTTTGGCAACGGAAAGATGCCGGGAGGCAGCTCCAACGTGCCCATAAGAATGAGAGCCAAGTGGTACGTAAACATATTCCACCAAAAAGAAGTTATGGAGGCTATAGTACAAAGCGGACCGTTCGGGTACAAGGGCGACATA---AAATCAGCTGTACTGTCCATGAAATACAGATTTCACTGGAAGTGGGGTGGAAACCCTATATCCAAACAGGTCGTCAGGAATCCCTGCTCCAACTCCAGC---TCCTCCGCG---GCCCATAGAGGACCTCGCAGCGTACAAGCGGTTGACCCGAAATACAATACCCCAGAAGTCACATGGCACTCGTGGGACATCAGACGAGGACTCTTTGGCAAAGCAGGTATTAAAAGAATGCAGCAGGAA---TCAGATGCTCTTTACATTCCTCCAGGACCA---TTCAAGAGACCTCGGAGGGACACGAAC
>sle1932_Ger
AAGATAGTCATAAAACAGTGGCAACCAAACTTTATCAGACGCTGCTACATAATAGGGTACTTACCCCTGATATTCTGTGGCGAA---------AACACAACCGCCCAGAAC---TATGCCACTCACTCAGACGACATGATAAGCAAAGGA---------------CCGTACGGGGGGGGC---ATGACTACCACAAAATTTACTCTCAGAATACTGTACGACGAATTTACCAGGTTTATGAACTTTTGGACTGTCAGTAACGAAGACCTAGACCTGTGTAGATACGTGGGCTGCAAACTCATATTTTTTAAACACCCCACGGTGGACTTTATAGTACAGATAAACACTCAGCCTCCTTTCTTAGACACGCACCTCACCGCGGCCAGCATACACCCGGGCATTATGATGCTCAGCAAGAGACACATACTAATACCCTCTCTAAAGACCCGGCCAAGCAAAAAACACAGGGTGGTCGTCAGGGTGGGCGCCCCA---AGACTCTTTCAGGACAAGTGGTACCCCCAGTCAGACCTGTGCGACACAGTTCTGCTTTCCATATTCGCAACCGCCTGTGACTTGCAATATCCGTTCGGCTCACCACTAACTGACAACCCTTGCGTCAACTTCCAGATCCTGGGGCCCCAGTACAAA---GAATACCACTCAGGAATATACTCCAGCACATATCTATCAGCTGGCAGG------AGCTACTTTGAAACAACAGGGGCCTACTCTGACATTATATACAACCCTTTCACAGACAAAGGCACAGGCAACATAATCTGGATAGACTACCTCGCAAAGGAAGACACCATTTTTGTAAAAAAC---------AAAAGCAAATGCGAGATAATGGACATGCCCCTGTGGGCGGCCTGCACAGGATACACAGAGTTCTGTGCAAAGTACACTGGAGACTCTGCCATTATCTACAAT---GCCAGAGTACTAATAAGATGCCCA---TACACTGAACCCATGCTAATAGACCACTCA------GACCCAAACAAA------GGCTTCGTACCCTACTCATTTAACTTTGGCAACGGAAAGATGCCGGGAGGCAGCTCCAACGTGCCCATAAGAATGAGAGCCAAGTGGTACGTAAACATATTCCACCAAAAAGAAGTTATGGAGGCTATAGTACAAAGCGGACCGTTCGGGTACAAGGGCGACATA---GAATCAGCTGTACTGTCCATGAAATACAGATTTCACTGGAAGTGGGGTGGAAACCCTATATCCAAACAGGTCGTCAGGAATCCCTGCTCCAACTCCAGC---TCCTCCGCG---GCCCATAGAGGACCTCGCAGCGTACAAGCGGTTGACCCGAAATACAATACCCCAGAAGTCACATGGCACTCGTGGGACATCAGACGAGGACTCTTTGGCAAAGCAGGTATTAAAAGAATGCAGCAGGAA---TCAGATGCTCTTTACATTCCTCCAGGACCA---TTCAAGAGACCTCGGAGGGACACGAAC
>sle2057_Ger
AAGATAGTCATAAAACAGTGGCAACCAAACTTTATTAGACGCTGCTACATTATAGGGTACCTACCCCTGATATTCTGTGGCGAA---------AACACAACCGCCCAGAAC---TATGCCACTCACTCAGACGACATGATAAGCAAAGGA---------------CCGTACGGGGGAGGC---ATGACTACCACAAAATTTACTCTGAGAATACTGTACGACGAGTTTACCAGGTTTATGAACTTTTGGACTGTCAGTAACGAAGACCTAGACCTGTGTAGATACGTGGGCTGCAAACTCATATTTTTTAAACATCCCACGGTAGACTTTATAGTACAAATAAACACTCAGCCTCCTTTCTTAGACACAAACCTCACCGCGGCCAGCATACACCCGGGCATTATGATGCTGAGCAAGAGACACATACTAATACCCTCTCTAAAGACCCGGCCCAGCAGAAAACACAGGGTGGTCGCCAGGGTAGGCGCCCCA---AGACTTTTTCAGGACAAGTGGTACCCCCAGTCAGACCTGTGCGACACAGTTCTGCTTTCCATATTCGCAACCGCCTGTGACTTGCAATATCCGTTCGGCTCACCACTAACTGACAACCCTTGCGTCAACTTCCAGATTTTGGGGCCCCAGTACAAA---GAATACCACTCAGGAATATACTCCAGCATATATTTATCAGCTGGCAGG------AGCTACTTTGAAACCACAGGGGCCTACTCTGACATTATATACAACCCTTTCACAGACAAAGGCACAGGCAACATAATCTGGATAGACTACCTCACAAAAGAAGACACCATTTTTGTAAAAAAC---------AAAAGCAAATGCGAGATAATGGACATGCCCCTGTGGGCGGCCTGCACAGGATACACAGAGTTCTGTGCAAAGTACACTGGAGACTCTGCCATTATCTACAAC---GCCAGAGTACTAATAAGATGCCCA---TACACTGAACCCATGCTAATAGACCACTCA------GACCCAAACAAA------GGCTTTGTACCCTACTCATTTAACTTTGGCAACGGAAAGATGCTGGGAGGCAGCTCCAACGTGCCCATAAGAATGAGAGCCAAGTGGTACGTAAACATATTCCACCAAAAAGAAGTTCTAGAAGCTATAGTACAGAGCGGACCGTTCGGGTACAAGGGCGACATA---AAATCAGCTGTACTGTCCGTGAAATACAGATTTTACTGGAAGTGGGGTGGAAACCCTATATCCAAACAGGTCGTCAGGAATCCCTGCTCCAACTCCAGC---TCCTCCGCG---GCCCATAGAGGACCTCGCAGCGTACAAGCGGTTGACCCGAAATACAATACCCCAGAGGTCACATGGCACTCGTGGGACATCAGACGAGGACTCTTTGGCAAAGCAGGTATTAAAAGAATGCAACAAGAA---TCAGATGCTCTTTACATTCCTGCAGGACCA---TTCAAAAGGCCTCGCAGGGACACCAAC
>sle2058_Ger
AAGATAGTCATAAAACAGTGGCAACCAAACTTTATTAGACGCTGCTACATTATAGGGTACCTACCCCTGATATTCTGTGGCGAA---------AACACAACCGCCCAGAAC---TATGCCACTCACTCAGACGACATGATAAGCAAAGGA---------------CCGTACGGGGGAGGC---ATGACTACCACAAAATTTACTCTGAGAATACTGTACGACGAGTTTACCAGGTTTATGAACTTTTGGACTGTCAGTAACGAAGACCTAGACCTGTGTAGATACGTGGGCTGCAAACTCATATTTTTTAAACATCCCACGGTAGACTTTATAGTACAAATAAACACTCAGCCTCCTTTCTTAGACACAAACCTCACCGCGGCCAGCATACACCCGGGCATTATGATGCTGAGCAAGAGACACATACTAATACCCTCTCTAAAGACCCGGCCCAGCAGAAAACACAGGGTGGTCGTCAGGGTAGGCGCCCCA---AGACTTTTTCAGGACAAGTGGTACCCCCAGTCAGACCTGTGCGACACAGTTCTGCTTTCCATATTCGCAACCGCCTGTGACTTGCAATATCCGTTCGGCTCACCACTAACTGACAACCCTTGCGTCAACTTCCAGATTTTGGGGCCCCAGTACAAA---GAATACCACTCAGGAATATACTCCAGCATATATTTATCAGCTGGCAGG------AGCTACTTTGAAACCACAGGGGCCTACTCTGACATTATATACAACCCTTTCACAGACAAAGGCACAGGCAACATAATCTGGATAGACTACCTCACAAAAGAAGACACCATTTTTGTAAAAAAC---------AAAAGCAAATGCGAGATAATGGACATGCCCCTGTGGGCGGCCTGCACAGGATACACAGAGTTCTGTGCAGAGTACACTGGAGACTCTGCCATTATCTACAAC---GCCAGAGTACTAATAAGATGCCCA---TACACTGAACCCATGCTAATAGACCACTCA------GACCCAAACAAA------GGCTTTGTACCCTACTCATTTAACTTTGGCAACGGAAAGATGCCGGGAGGCAGCTCCAACGTGCCCATAAGAATGAGAGCCAAGTGGTACGTAAACATATTCCACCAAAAAGAAGTTCTAGAAGCTATAGTACAGAGCGGACCGTTCGGGTACAAGGGCGACATA---AAATCAGCTGTACTGTCCATGAAATACAGATTTCACTGGAAGTGGGGTGGAAACCCTATATCCAAACAGGTCGTCAGGAATCCCTGCTCCAACTCCAGC---TCCTCCGCG---GCCCATAGAGGACCTCGCAGCGTACAAGCGGTTGACCCGAAATACAATACCCCAGAGGTCACATGGCACTCGTGGGACATCAGACGAGGACTCTTTGGCAAAGCAGGTATTAAAAGAATGCAACAAGAA---TCAGATGCTCTTTACATTCCTGCAGGACCA---TTCAAAAGGCCTCGCAGGGACACCAAC
>sle2072_Ger
AAGATAGTCATAAAACAGTGGCAACCAAACTTTATTAGACGCTGCTACATTATAGGGTACCTACCCCTGATATTCTGTGGCGAA---------AACACAACCGCCCAGAAC---TATGCCACTCACTCAGACGACATGATAAGCAAAGGA---------------CCGTACGGGGGAGGC---ATGACTACCACAAAATTTACTCTGAGAATACTGTACGACGAGTTTACCAGGTTTATGAACTTTTGGACTGTCAGTAACGAAGACCTAGACCTGTGTAGATACGTGGGCTGCAAACTCATATTTTTTAAACATCCCACGGTAGACTTTATAGTACAAATAAACACTCAGCCTCCTTTCTTAGACACAAACCTCACCGCGGCCAGCATACACCCGGGCATTATGATGCTGAGCAAGAGACACATACTAATACCCTCTCTAAAGACCCGGCCCAGCAGAAAACACAGGGTGGTCGTCAGGGTAGGCGCCCCA---AGACTTTTTCAGGACAAGTGGTACCCCCAGTCAGACCTGTGCGACACAGTTCTGCTTTCCATATTCGCAACCGCCTGTGACTTGCAATATCCGTTCGGCTCACCACTAACTGACAACCCTTGCGTCAACTTCCAGATTTTGGGGCCCCAGTACAAA---GAATACCACTCAGGAATATACTCCAGCATATATTTATCAGCTGGCAGG------AGCTACTTTGAAACCACAGGGGCCTACTCTGACATTATATACAACCCTTTCACAGACAAAGGCACAGGCAACATAATCTGGATAGACTACCTCACAAAAGAAGACACCATTTTTGTAAAAAAC---------AAAAGCAAATGCGAGATAATGGACATGCCCCTGTGGGCGGCCTGCACAGGATACACAGAGTTCTGTGCAAAGTACACTGGAGACTCTGCCATTATCTACAAC---GCCAGAGTACTAATAAGATGCCCA---TACACTGAACCCATGCTAATAGACCACTCA------GACCCAAACAAA------GGCTTTGTACCCTACTCATTTAACTTTGGCAACGGAAAGATGCCGGGAGGCAGCTCCAACGTGCCCATAAGAATGAGAGCCAAGTGGTACGTAAACATATTCCACCAAAAAGAAGTTCTAGAAGCTATAGTACAGAGCGGACCGTTCGGGTACAAGGGCGACATA---AAATCAGCTGTACTGTCCATGAAATACAGATTTCACTGGAAGTGGGGTGGAAACCCTATATCCAAACAGGTCGTCAGGAATCCCTGCTCCAACTCCAGC---TCCTCCGCG---GTCCATAGAGGACCTCGCAGCGTACAAGCGGTTGACCCGAAATACAATACCCCAGAGGTCACATGGCACTCGTGGGACATCAGACGAGGACTCTTTGGCAAAGCAGGTATTAAAAGAATGCAACAAGAA---TCAGATGCTCTTTACATTCCTGCAGGACCA---TTCAAAAGGCCTCGCAGGGACACCAAC
>sle2061_Ger
AAGATAGTCATAAAACAGTGGCAACCAAACTTTATTAGACGCTGCTACATTATAGGGTACCTACCCCTGATATTCTGTGGCGAA---------AACACAACCGCCCAGAAC---TATGCCACTCACTCAGACGACATGATAAGCAAAGGA---------------CCGTACGGGGGAGGC---ATGACTACCACAAAATTTACTCTGAGAATACTGTACGACGAGTTTACCAGGTTTATGAACTTTTGGACTGTCAGTAACGAAGACCTAGACCTGTGTAGATACGTGGGCTGCAAACTCATATTTTTTAAACATCCCACGGTGGACTTTATAGTACAAATAAACACTCAGCCTCCTTTCTTAGACACGAACCTCACCGCGGCCAGCATACACCCGGGCATTATGATGCTGAGCAAGAGACACATACTAATACCCTCTCTAAAGACCCGGCCCAGCAGAAAACACAGGGTGGTCGTCAGGGTAGGCGCCCCA---AGACTTTTTCAGGACAAGTGGTACCCCCAGTCAGACCTGTGCGACACAGTTCTGCTTTCCATATTCGCAACCGCCTGTGACTTGCAATATCCGTTCGGCTCACCACTAACTGACAACCCTTGCGTCAACTTCCAGATTTTGGGGCCCCAGTACAAA---GAATACCACTCAGGAATATACTCCAGCATATATTTATCAGCTGGCAGG------AGCTACTTTGAAACCACAGGGGCCTACCCTGACATTATATACAACCCTTTCACAGACAAAGGCACAGGCAACATAATCTGGATAGACTACCTCACAAAAGAAGACACCATTTTTGTAAAAAAC---------AAAAGCAAATGCGAGATAATGGACATGCCCCTGTGGGCGGCCTGCACAGGATACACAGAGTTCTGTGCAAAGTACACTGGAGACTCTGCCATTATCTACAAC---GCCAGAGTACTAATAAGATGCCCA---TACACTGAACCCATGCTAATAGACCACTCA------GACCCAAACAAA------GGCTTTGTACCCTACTCATTTAACTTTGGCAACGGAAAGATGCCGGGAGGCAGCTCCAACGTGCCCATAAGAATGAGAGCCAAGTGGTACGTAAACATATTCCACCAAAAAAAAGTTCTAGAAGCTATAGTACAGAGCGGACCGTTCGGGTACAAGGGCGACATA---AAATCAGCTGTACTGTCCATGAAATACAGATTTCACTGGAAGTGGGGTGGAAACCCTATATCCAAACAGGTCGTCAGGAATCCCTGCTCCAACTCCAGC---TCCTCCGCG---GCCCATAGAGGACCTCGCAGCGTACAAGCGGTTGACCCGAAATACAATACCCCAGAGGTCACATGGCACTCGTGGGACATCAGACGAGGACTCCTTGGCAAAGCAGGTATTAAAAGAATGCAACAAGAA---TCAGATGCTCTTTACATTCCTGCAGGACCA---TTCAAAAGGCCTCGCAGGGACACCAAC
>sle2065_Ger
AAGATAGTCATAAAACAGTGGCAACCAAACTTTATTAGACGCTGCTACATTATAGGGTACCTACCCCTGATATTCTGTGGCGAA---------AACACAACCGCCCAGAAC---TATGCCACTCACTCAGACGACATGATAAGCAAAGGA---------------CCGTACGGGGGAGGC---ATGACTACCACAAAATTTACTCTGAGAATACTGTACGACGAGTTTACCAGGTTTATGAACTTTTGGACTGTCAGTAACGAAGACCTAGACCTGTGTAGATACGTGGGCTGCAAACTCATATTTTTTAAACATCCCACGGTAGACTTTATAGTACAAATAAACACTCAGCCTCCTTTCTTAGACACAAACCTCACCGCGGCCAGCATACACCCGGGCATTATGATGCTGAGCAAGAGACACATACTAATACCCTCTCTAACGACCCGGCCCAGCAGAAAACACAGGGCGGTCGTCAGGGTAGGCGCCCCA---AGACTTTTTCAGGACAAGTGGTACCCCCAGTCAGACCTGTGCGACACAGTTCTGCTTTCCATATTCGCAACCGCCTGTGACTTGTAATATCCGTTCGGCTCACCACTAACTGACAACCCTTGCGTCAACTTCCAGATTTTGGGGCCCCAGTACAAA---GAATACCACTCAGGAATATACTCCAGCATATATTTATCAGCTGGCAGG------AGCTACTTTGAAACCACAGGGGCCTACTCTGACATTATATACAACCCTTTCACAGACAAAGGCACAGGCAACATAATCTGGATAGACTACCTCACAAAAGAAGACACCATTTTTGTAAAAAAC---------AAAAGCAAATGCGAGATAATGGACATGCCCCTGTGGGCGGCCTGCACAGGATACACAGAGTTCTGTGCAAAGTACACTGGAGACTCTGCCATTATCTACAAC---GCCAGAGTACTAATAAGATGCCCA---TACACTGAACCCATGCTAATAGACCACTCA------GACCCAAACAAA------GGCTTTGTACCCTACTCATTTAACTTTGGCAACGGAAAGATGCCGGGAGGCAGCTCCAACGTGCCCATAAGAATGAGAGCCAAGTGGTACGTAAACATATTCCACCAAAAAGAAGTTCTAGAAGCTATAGTACAGAGCGGACCGTTCGGGTACAAGGGCGACATA---AAATCAGCTGTACTGTCCATGAAATACAGATTTCACTGGAAGTGGGGTGGAAACCCTATATCCAAACAGGTCGTCAGGAGTCCCTGCTCCAACTCCAGC---TCCTCCGCG---GCCCATAGAGGACCTCGCAGCGTACAAGCGGTTGACCCGAAATACAATACCCCAGAGGTCACATGGCACTCGTGGGACATCAGACGAGGACTCTTTGGCAAAGCAGGTATTAAAAGAATGCAACAAGAA---TCAGATGCTCTTTACATTCCTGCAGGACCA---TTCAAAAGGCCTCGCAGGGACACCAAC
>2h_Brazil
AAACTAATACTAACTCAGTGGCACCCCACTACCGTCCGCAACTGCTCCATCCGAGGCCTTGTGCCTCTGGTGCTGTGCGGACAC---------ACCCAGGGAGGCAGAAAC---TTTGCTCTAAGGAGCGAAGACTATCCCAAACAGGGGTCT------------CCCTACGGAGGCAGC---TTCAGCACTACAACCTGGAACCTCAGGGTGCTGTTTGACGAGCACCAGAAGCACCACAACACGTGGAGCTATCCCAACAACCAGCTAGACCTGGGGAGGTACAAGGGCTGCACCTTCTACTTTTACAGAGACAAAAAGATAGACTACATAGTTAAGTTTCAGAGGAGAGGGCCCTTTAAGATAAACAAGTACAGCAGTCCCATGGCCCATCCGGGCATGATGATGCTAGACAAGATGAAAATACTGGTTCCCAGCTTCGACACTAGGCCCGGGGGTCGCAGAAGAGTAAAAGTGACTATCCGCCCCCCC---ACCCTCTTAGAGGACAAGTGGTACACCCAGCAAGACCTAGCGCCCGTTAATCTTGTGTCACTTGTGGTTTCTGCGGCTAGCTTCATACATCCGTTTAGCCAACCACAAACGAACAACATTTGCACAACCTTCCAGGTGTTGAAAGACATGTACTAT---GAGTACCACACAGGCATCTACAGCTCCATATTCCTGAGCCCACTAAGG------AGCAACTTAGAATTCCCCACAGCATACCAAGATGTAACCTACAACCCACTAACTGACAGAGGCATAGGCAACAGAATCTGGTACCAGTACAGTACCAAACCCGACACTAACTTTAACAACACA---------AATTGCAAATGTGTGCTCACAGACCTGCCGCTGTGGAGCATGTTTTATGGCTACGTAGACTTTATAGAGAGTGAACTGGGCATCTCAGCAGAAATTCACAACTTTGGCATAGTGTGTGTTCAGTGTCCC---TACACCTTCCCCCCCATGTATGACAAGACT------AAACCAGACAAA------GGGTACGTGTTCTATGACACCCTTTTTGGCAACGGCAAAATGCCAGACGGCTCCGGACACGTACCCACGTATTGGCAACAGAGATGGTGGCCCAGATTCAGCTTTCAGAGACAAGTCATGCACGACATTATTCTGACTGGGCCCTTCAGCTACAAAGATGACTCT---GTAATGACAGGCATTACCGCGGGCTACAAGTTTAGATTCTCATGGGGCGGTGATATGGTTTCCGAACAGGTCATTAAAAACCCAGACAGAGGGGACGGACGAGACTCCACCTATCCCGATAGACAGCGCCGCGACCTACAAGTTGTTGACCCACGCACCATGGGCCCCCAATGGGTATTCCACACCTTTGACTACAGACGGGGGCTATTTGGAAAGGACGCTATTAAGCGAGTGTCAGAAAAACCGACAGATCCTGACTACTTTACAACACCTTAC------AAAAAACCAAGATTTTTCCCTCCA
>3h_Brazil
AAGATAGTCCTCACTCAGTGGAACCCCCAGACCGTACGCAGATGCTACATAAGAGGCCTCATGCCCGTCATCTGGGCGGGCATG---------GGCTCCGGGGGCAAAAAC---TACGCCGTCCGCTCGGACGACTACACCCAGTCTTCC------------------TTCGGAGGCTCC---TTTGGCACAGAGACCTTCAGTCTAAGGGTACTTTTTGACCAGTACCAGAGAGGCTTTAACAAGTGGAGCCACACTAACAAGGACCTAGACCTGGCCCTGTACTATGGCTGCCGCTTCAGGTTTTACAGACACGACCGCACAGACTTTATAGTCTCCTTTACCAACAATCCCCCCATGAAGACCAACCAGTACACTGCTCCCATGACCCATCCGGGCATGCTCATGAGAGCCAAACACAAGATACTGATCCCCAGCAGACTGACCAGACCGCGGGGCAAGAAATACATCTCTGTCAGAATAAGACCCCCC---AAACTATTCCAGCACAAGTGGTACACTCAGTCAGACCTGTGTTCCGTTAGTCTGGTGCAACTTAACCTGACCGCAGCAGACTTGAAACATCCGTTCGGCTCACCACTAACTGACACTCCTTGCGTAAGCTTCCAGGTCCTAGGAGACCTCTACAAC---GAATACCACCTGGGCATCTACAGCCCCATATTCTTACACCCAGGCAGG------TCCAACATACAGATGTGGACCGCCTACAGAGACATAGTATACAACCCACTCTTAGACAAAGGAGAGGGCAACAGAATATGGTTCCAATACCACACTAAAAAAGACAACAGATACTCAGTGCCT---------AACTGTCACTGGATGCTAGAAAACCTTCCCCTCTGGTCACTCCTACACGGTTACTCAGAGTACCTAGAGAGCCAAGTAAAA---TACGGAGACCTCAGAAAAGAAGGCAAGGTCCTCATCACCTGTCCT---TACACAAAACCTCCCCTGTTTGACCCAAAA------GACCCCTCCAAG------GGCTGGGTACCATACAATGACACCTTCGGTAGAGGCAAATGGATAGACGGAGGAGGCTACATACCCCTACCCGAGAGGGCCTTCTGGTACGTCATGCTAAGGTACCAAGAGCAGGTCTTTAAAGACATAGTAACCTGCGGTCCCTTCGCCTACCGAGACGATGAG---AAAAACTCCCAACTGGTGGCGGGATACACATTCAGATTCAAGTGGGGTGGCACCACCGTCCATTCGCAGATCATCAGGAACCCCTGCACGGACAACCAGCTATCTCCCGAC---CCCCGTAGACGGCCTAGAGACGTACAAGTATCTGACCCGAGCACCATTGGGCCGCCGTGGGTGTTCCACGAGTGGGACCAACGACGTGGACAGTTTACTGAATCAGCTCTCAGACGTATGTTACTCCAACCGATCCCTCGCCCAACATTTGCTGAGCCACCA------AAGAGACCTTTACTCTTCCTATCC
>P601_USA
AAACTAGTACTGACTCAGTGGCACCCCACTACCGTCCGCAACTGCTCCATCCGAGGCCTTGTGCCTCTAGTACTCTGCGGACAC---------ACTCAGGGCGGCAGAAAC---TTTGCTCTCAGGAGCGATGACTACCCCAAGCAGGGGTCT------------CCTTACGGAGGCAGT---TTTAGCACTACAACCTGGAACTTGAGGGTCCTTTTTGACGAACACCAAAAACACCACAACACGTGGAGCTACCCCAATAACCAGCTAGACCTGGGCAGATACAAGGGCTGCACCTTCTACTTTTACAGAGACAAAAAGACAGACTACATAGTAAAGTTTCAGAGGAGGGGACCCTTTAAAATAAACAAGTACAGCAGTCCCATGGCCCATCCGGGCATGATGATGCTAGATAAGATGAAAATCCTGGTGCCCAGCTTTGATACCAGGCCCGGGGGTCGCAGAAGAGTAAAAGTAACTATCCGCCCCCCC---ACTCTGTTAGAGGACAAGTGGTACACCCAGCAAGACCTGGCGCCCGTTAATCTTGTGTCACTTGTGGTTTCTGCGGCTAGCTTCATACATCCGTTTAGCCAACCACAAACGAACAACATTTGCACAACCTTCCAGGTGTTGAAAGACATGTACTAT---GAGTACCACACAGGCATTTACAGCTCAATTTTTCTTAGCCCACTAAGA------AGCAATCTAGAATTCCCTACAGCATACCAAGATGTAACATATAATCCACTAACTGACAGAGGTATAGGTAACAGAATCTGGTACCAGTACAGTACCAAAGAAAACACTACATTTAATGAAACA---------CAGTGCAAATGTGTACTATCAGACTTGCCACTGTGGAGCATGTTTTATGGCTATGTAGATTTTATAGAGTCAGAACTAGGCATCTCAGCAGAGATACACAACTTTGGCATAGTATGTGTCCAGTGCCCC---TACACGTTTCCCCCAATGTTTGACAAATCC------AAACCAGATAAA------GGCTACGTGTTCTATGACACCCTTTTTGGCAACGGAAAGATGCCAGACGGGAGCGGACACGTACCCACCTACTGGCAGCAGAGGTGGTGGCCCAGATTCAGCTTCCAGAGACAAGTGATGCACGACATTATCCTCACCGGGCCCTTCAGCTACAAAGATGACTCT---GTAATGACTGGCATAACCGCAGGCTACAAGTTTAAATTCTCATGGGGCGGTGATATGGTCTCCGAACAGGTCATTAAAAACCCAGAGAGAGGGGACGGACGAGACTCCACCTATCCCGATAGACAGCGCCGCGACTTACAAGTTGTTGACCCACGCTCCATGGGCCCCCAATGGGTATTCCACACCTTTGACTACAGACGGGGGCTTTTTGGAAAGGACGCTATTAAGCGAGTGTCAGAAAAACCGACAGATCCTGACTACTTTACAACACCTTAC------AAAAAACCAAGATTTTTCCCTCCA
>P605_USA
AAACTAGTACTGACTCAGTGGCACCCCACTACCGTCCGCAACTGCTCCATCCGAGGCCTTGTGCCTCTAGTACTCTGCGGACAC---------ACTCAGGGCGGCAGAAAC---TTTGCTCTCAGGAGCGATGACTACCCCAAGCAGGGGTCT------------CCTTACGGAGGCAGT---TTTAGCACTACAACCTGGAACTTGAGGGTCCTTTTTGACGAACACCAAAAACACCACAACACGTGGAGCTACCCCAATAACCAGCTAGACCTGGGCAGATACAAGGGCTGCACCTTCTACTTTTACAGAGACAAAAAGACAGACTACATAGTAAAGTTTCAGAGGAGGGGACCCTTTAAAATAAACAAGTACAGCAGTCCCATGGCCCATCCGGGCATGATGATGCTAGATAAGATGAAAATCCTGGTGCCCAGCTTTGATACCAGGCCCGGGGGTCGCAGAAGAGTAAAAGTAACTATCCGCCCCCCC---ACTCTGTTAGAGGACAAGTGGTACACCCAGCAAGACCTGGCGCCCGTTAATCTTGTGTCACTTGTGGTTTCTGCGGCTAGCTTCATACATCCGTTTAGCCAACCACAAACGAACAACATTTGCACAACCTTCCAGGTGTTGAAAGACATGTACTAT---GAGTACCACACAGGCATTTACAGCTCAATTTTTCTTAGCCCACTAAGA------AGCAATCTAGAATTCCCTACAGCATACCAAGATGTAACATATAATCCACTAACTGACAGAGGTATAGGTAACAGAATCTGGTACCAGTACAGTACCAAAGAAAACACTACATTTAATGAAACA---------CAGTGCAAATGTGTACTATCAGACTTGCCACTGTGGAGCATGTTTTATGGCTATGTAGATTTTATAGAGTCAGAACTAGGCATCTCAGCAGAGATACACAACTTTGGCATAGTATGTGTCCAGTGCCCC---TACACGTTTCCCCCAATGTTTGACAAATCC------AAACCAGATAAA------GGCTACGTGTTCTATGACACCCTTTTTGGCAACGGAAAGATGCCAGACGGGAGCGGACACGTACCCACCTACTGGCAGCAGAGGTGGTGGCCCAGATTCAGCTTCCAGAGACAAGTGATGCACGACATTATCCTCACCGGGCCCTTCAGCTACAAAGATGACTCT---GTAATGACTGGCATAACCGCAGGCTACAAGTTTAAATTCTCATGGGGCGGTGATATGGTCTCCGAACAGGTCATTAAAAACCCAGAGAGAGGGGACGGACGAGACTCCACCTATCCCGATAGACAGCGCCGCGACTTACAAGTTGTTGACCCACGCTCCATGGGCCCCCAATGGGTATTCCACACCTTTGACTACAGACGGGGGCTTTTTGGAAAGGACGCTATTAAGCGAGTGTCAGAAAAACCGACAGATCCTGACTACTTTACAACACCTTAC------AAAAAACCAAGATTTTTCCCTCCA
>BM1A-02_USA
AGACTCATACTGAGACAGTGGCAGCCCGCCACCAGACGCAGATGCACCATAACAGGGTACCTGCCCATAGTGTTCTGCGGCCAC---------ACTAAGGGCAATAAAAAC---TACGCCCTACACTCTGACGACTACACCCCCCAAGGACAG------------CCATTTGGAGGGGCT---CTAAGCACTACCTCATTCTCTTTAAAAGTACTGTTTGACCAGCATCAGAGAGGACTGAATAAGTGGTCGTTCCCCAACGACCAACTAGACCTGGCCAGATACAGGGGCTGCAAATTCTACTTTTACAGGACAAAACAGACTGACTGGATAGGCCAGTATGATATATCAGAGCCCTACAAGCTAGACAAGTACAGCTGCCCCAACTACCACCCGGGAAACATGATTAAAGCAAAGCACAAATTTTTAATTCCCAGCTATGACACTAATCCCAGGGGCAGACAAAAAATTATAGTTAAAATTCCCCCCCCA---GACCTCTTTGTAGACAAGTGGTACACTCAGGAAGACCTGTGTTCCGTTAATCTTGTGTCACTTGCGGTTTCTGCGGCTTCCTTTCTCCACCCATTCGGCTCACCACAAACTGACAACCCTTGCTACACCTTCCAGGTGTTGAAAGAGTTCTACTAC---GAATACCACTTAGGCATGTTTAGTACTATATTTTTAGCCCCAGACAGA------CCAGTACCTCGCTTTCCCTGCGCTTACCAAGATGTTACTTACAACCCACTAATGGACAAAGGAGTGGGCAACCATGTATGGTTTCAATACAACACAAAGGCAGACACACAGCTAATAGTTACAGGA---GGGTCCTGCAAAGCACACATACAAGACATACCCCTATGGGCAGCCTTCTATGGATACAGTGACTTTATAGAGTCAGAGCTAGGCCCCTTTGTAGACGCAGACACAGTAGGCCTTATCTGTGTAATATGCCCT---TACACTAAACCTCCCATGTACAACAAGACA------AATCCCATGATG------GGGTACGTGTTTTATGACAGAAACTTTGGTGACGGCAAATGGACTGACGGACGGGGCAAAATAGAGCCCTACTGGCAAGTTAGGTGGAGGCCCGAAATGCTTTTCCAAGAAACTGTAATGGCAGACATAGTACAGACAGGGCCCTTTAGCTACAAAGATGAACTT---AAAAACAGCACACTAGTATGCAAGTACAAATTCTATTTTACCTGGGGAGGTAACATGATGTTCCAACAGACGATCAAAAACCCGTGCAAGACGGACGGACAACCCACCGAC---TCCAGTAGACACCCTAGAGGAATACAAGTGGCGGACCCGGAACAAATGGGACCCCGCTGGGTGTTCCACTCCTTTGACTGGCGAAGGGGCTATCTTAGCGAGAAAGCTCTCAAACGCCTGCAAGAAAAACCTCTTGACTATGACGAATATTTTACACAACCA------AAAAGACCTAGAATCTTTCCTCCA
>BM1A-09_USA
AGACTGATACTGAGACAGTGGCAGCCCGCCACCAGACGCAGATGCACCATAACAGGGTACCTGCCCATAGTGTTCTGCGGCCAC---------ACTAAGGGCAATAAAAAC---TACGCCCTACACTCTGACGACTACACCCCCCAAGGACAG------------CCATTTGGAGGGGCT---CTAAGCACTACCTCATTCTCTTTAAAAGTACTGTTTGACCAGCATCAGAGAGGACTGAATAAGTGGTCGTTCCCCAACGACCAACTAGACCTGGCCAGATACAGGGGCTGCAAATTCTACTTTTACAGGACAAAACAGACTGACTGGATAGGCCAGTATGATATATCAGAGCCCTACAAGCTAGACAAGTACAGCTGCCCCAACTACCACCCGGGAAACATGATTAAAGCAAAGCACAAATTTTTAATTCCCAGCTATGACACTAATCCCAGGGGCAGACAAAAAATTATAGTTAAAATTCCCCCCCCA---GACCTCTTTGTAGACAAGTGGTACACTCAGGAAGACCTCTGTTCCGTTAATCTTGTGTCACTTGCGGTTTCTGCGGCTTCCTTTCTCCACCCATTCGGCTCACCACAAACTGACAACCCTTGCTACACCTTCCAGGTGTTGAAAGAGTTCTACTAC---GAATACCACTTAGGCATGTTTAGTACTATATTTTTAGCCCCAGACAGA------CCAGTACCTCGCTTTCCCTGCGCTTACCAAGATGTTACTTACAACCCACTAATGGACAAAGGAGTGGGCAACCATGTATGGTTTCAGTACAACACAAAGGCAGACACACAGCTAATAGTTACAGGA---GGGTCCTGCAAAGCACACATACAAGACATACCCCTATGGGCAGCCTTCTATGGATACAGTGACTTTATAGAGTCAGAGCTAGGCCCCTTTGTAGACGCAGACACAGTAGGCCTTATCTGTGTAATATGCCCT---TACACTAAACCCCCCATGTACAACAAGACA------AATCCCATGATG------GGGTACGTGTTTTATGACAGAAACTTTGGTGACGGCAAATGGACTGACGGACGGGGCAAAATAGAGCCCTACTGGCAAGTTAGGTGGAGGCCCGAAATGCTTTTCCAAGAAACTGTAATGGCAGACATAGTACAGACAGGGCCCTTTAGCTACAAAGATGAACTT---AAAAACAGCACACTAGTATGCAAGTACAAATTCTATTTTACCTGGGGAGGTAACATGATGTTCCAACAGACGATCAAAAACCCGTGCAAGACGGACGGACAACCCACCGAC---TCCAGTAGACACCCTAGAGGAATACAAGTGGCGGACCCGGAACAAATGGGACCCCGCTGGGTGTTCCACTCCTTTGACTGGCGAAGGGGCTATCTTAGCGAGAAAGCTCTCAAACGCCTGCAAGAAAAACCTCTTGACTATGACCAATATTTTACACAACCA------AAAAGACCTAGAATCTTTCCTCCA
>BM1A-13_USA
AGACTGATACTGAGACAGTGGCAGCCCGCCACCAGACGCAGATGCACCATAACAGGGTACCTGCCCATAGTGTTCTGCGGCCAC---------ACTAAGGGCAATAAAAAC---TACGCCCTACACTCTGACGACTACACCCCCCAAGGACAG------------CCATTTGGAGGGGCT---CTAAGCACTACCTCATTCTCTTTAAAAGTACTGTTTGACCAGCATCAGAGAGGACTGAATAAGTGGTCGTTCCCCAACGACCAACTAGACCTGGCCAGATACAGGGGCTGCAAATTCTACTTTTACAGGACAAAACAGACTGACTGGATAGGCCAGTATGATATATCAGAGCCCTACAAGCTAGACAAGTACAGCTGCCCCAACTACCACCCGGGAAACATGATTAAAGCAAAGCACAAATTTTTAATTCCCAGCTATGACACTAATCCCAGGGGCAGACAAAAAATTATAGTTAAAATTCCCCCCCCA---GACCTCTTTGTAGACAAGTGGTACACTCAGGAAGACCTGTGTTCCGTTAATCTTGTGTCACTTGCGGTTTCTGCGGCTTCCTTTCTCCACCCATTCGGCTCACCACAAACTGACAACCCTTGCTACACCTTCCAGGTGTTGAAAGAGTTCTACTAC---GAATACCACTTAGGCATGTTTAGTACTATATTTTTAGCCCCAGACAGA------CCAGTACCTCGCTTTCCCTGCGCGTACCAAGATGTTACTTACAACCCACTAATGGACAAAGGAGTGGGCAACCATGTATGGTTTCAGTACAACACAAAGGCAGACACACAGCTAATAGTTACAGGA---GGGTCCTGCAAAGCACACATACAAGACATACCCCTATGGGCAGCCTTCTATGGATACAGTGACTTTATAGAGTCAGAGCTAGGCCCCTTTGTAGACGCAGACACAGTAGGCCTTATCTGTGTAATATGCCCT---TACACTAAACCCCCCATGTACAACAAGACA------AATCCCATGATG------GGGTACGTGTTTTATGACAGAAACTTTGGTGACGGCAAATGGACTGACGGACGGGGCAAAATAGAGCCCTACTGGCAAGTTAGGTGGAGGCCCGAAATGCTTTTCCAAGAAACTGTAATGGCAGACATAGTACAGACAGGGCCCTTTAGCTACAAAGATGAACTT---AAAAACAGCACACTAGTATGCAAGTACAAATTCTATTTTACCTGGGGAGGTAACATGATGTTCCAACAGACGATCAAAAACCCGTGCAAGACGGACGGACAACCCACCGAC---TCCAGTAGACACCCTAGAGGAATACAAGTGGCGGACCCGGAGCAAATGGGACCCCGCTGGGTGTTCCACTCCTTTGACTGGCGAAGGGGCTATCTTAGCGAGAAAGCTCTCAAACGCCTGCAAGAAAAACCTCTTGACTATGACCAATATTTTACACAACCA------AAAAGACCTAGAATCTTTCCTCCA
>BM1B-05_USA
AAAATAATCTTAAAACAATGGCAGCCAGACATTGTAAAGAGGTGCTACATAGTGGGCTACATTCCTGCCATAATATGTGGGGCG---------GGCACCTGGTCTCACAAC---TACACCAGCCACCTTCTAGACATTATCCCCAAGGGA---------------CCCTTTGGAGGAGGG---CACAGCACTATGAGGTTCTCCCTAAAAGTACTCTCTGAAGAACACCTCAGACACTTAAACTTTTGGACAAAGAGTAACCAGGACCTAGAACTGATAAGATACTTTAGATGCTCCTTTAAATTTTATAGAGACCAAGACACAGACTACATAGTACACTACAGCAGAAAAACTCCCCTGGGAGGCAACAGACTGACAGCACCTAACCTGCACCCAGGGGTACAAATGCTTAGCAAAAACAAAATAATAGTACCTAGCTATGCTACAAAACCCAAGGGTCCTAGCTATATAAAAGTAACCATAGCACCCCCC---ACACTGCTAACTGACAAGTGGTACTTTAGCAAAGACGTTTGTGACACAACCTTGGTTAACTTAGACGTTGTACTCTGCAACCTGCGGTTTCCGTTCTGCTCACCACAAACTGACAACCCTTGCATCACATTCCAAGTTCTGCATTCCATCTACAAC---TGTCACTTAACAGGAATATACTCACCTCCCTGGTTAACACCAGGGAGA------ATATCTCCAGAAACACCTGGACTTTACACAGACGTGACTTACAACCCTTACGCTGACAAAGGAGTGGGCAACAGAATATGGGTTGACTACTGCAGTAAAAAAGGCAACAAATATGACAATACA------------AGTAAATGCCTTTTAGAAGACATGCCACTATGGATGGTATGCTTTGGCTATGTAGACTGTGTAAAAAAAGAAACCGGCAACTGGGGCATTCCACTATGG---GCTAGAGTACTTATAAGAAGCCCA---TATACTGTTCCCAAACTATATAATGAAGCA------GACCCAAACTAT------GGATGGGTACCTATTTTTTACTATTTTGGAGAAGGCAAAATGCCAAACGGAGACATGTACATACCATTTAAAATAAGAATGAAATGGTACCCTTCAATGTGGAACCAAGAGCCAGTATTAAATGACTTAGCAAAGAGCGGACCGTTTGCATACAAAAACACCAAA---ACAAGTGTGACTGTGACTGCCAAATATAAATTCACATTTAACTTCGGTGGCAACCCCGTACCCTCACAGATTGTACAAGATCCCTGCACACAGCCCACCTACGACATCCCCGGCACCGGTAACCTGCCTCGCAGAATACAAGTCATTGACCCGAAAGTCCTCAGTCCCCACTATTCCTTCCACCGGTGGGACTTCAGACGTGGCCTGTTTGGCTCACAAGCTATTAAGAGAGTGTCAGAACAATCAACAACTTCTGAGTTTTTATTCTCAGGCCCA------AAGAAACCCAGAATCGATCAAGGT
>BM1B-07_USA
AAAATAATCTTAAAACAATGGCAGCCAGACATTGTAAAGAGGTGCTACATAGTGGGCTACATTCCTGCCATAATATGTGGGGCG---------GGCACCTGGTCTCACAAC---TACACCAGCCACCTTCTAGACATTATCCCCAAGGGA---------------CCCTTTGGAGGAGGG---CACAGCACTATGAGGTTCTCCCTAAAAGTACTCTTTGAAGAACACCTCAGACACTTAAACTTTTGGACAAAGAGTAACCAGGACCTAGAACTGATAAGATACTTTAGATGCTCCTTTAAATTTTATAGAGACCAAGACACAGACTACATAGTACACTACAGCAGAAAAACTCCCCTGGGAGGCAACAGACTGACAGCACCTAACCTGCACCCAGGGGTACAAATGCTTAGCAAAAACAAAATAATGGTACCTAGCTATGCTACAAAACCCAAGGGTCCTAGCTATATAAAAGTAACCATAGCACCCCCC---ACACTGCTAACTGACAAGTGGTACTTTAGCAAAGACGTTTGTGACACAACCTTGGTTAACTTAGACGTTGTACTCTGCAACCTGCGGTTTCCGTTCTGCTCACCACAAACTGACAACCCTTGCATCACATTCCAAGTTCTGCATTCCATCTACAAC---TGTCACTTAACAGGAATATACTCACCTCCCTGGTTAACACCAGGGAGA------ATATCTCCAGAAACACCTGGACTTTACACAGACGTGACTTACAACCCTTACGCTGACAAAGGAGTGGGCAACAGAATATGGGTTGACTACTGCAGTAAAAAAGGCAACAAATATGACAATACA------------AGTAAATGCCTTTTAGAAGACATGCCACTATGGATGGTATGCTTTGGCTATGTAGACTGGGTAAAAAAAGAAACCGGCAACTGGGGCATTCCACTATGG---GCTAGAGTACTTATAAGAAGCCCA---TATACTGTTCCCAAACTATATAATGAAGCA------GACCCAAACTAT------GGATGGGTACCTATTTCTTACTATTTTGGAGAAGGCAAAATGCCAAACGGAGACATGTACATACCATTTAAAATAAGAATGAAGTGGTACCCTTCAATGTGGAACCAAGAGCCAGTATTAAATGACTTAGCAAAGAGCGGACCGTTTGCATACAAAAACACCAAA---ACAAGTGTGACTGTGACTGCCAAATATAAATTCACATTTAACTTCGGTGGCAACCCCGTACCCTCACAGATTGTACAAGATCCCTGCACACAGCCCACCTACGACATCCCCGGCACCGGTAACCTGCCTCGCAGAATACAAGTCATTGACCCGAAAGTCCTCGGTCCCCACTATTCCTTCCACCGGTGGGACTTCAGACGTGGCCTGTTTGGCTCACAAGCTATTAAGAGAGTGTCAGAACAATCAACAACTTCTGAGTTTTTATTCTCAGGCCCA------AAGAAACCCAGAATCGATCAAGGT
>BM1B-11_USA
AAAATAATCTTAAAACAATGGCAGCCAGACATTGTAAAGAGGTGCTACATAGTGGACTACATTCCTGCCATAATATGTGGGGCG---------GGCACCTGGTCTCGCAAC---TACACCAGCCACCTTCTAGACATTATCCCCAAGGGA---------------CCCTTTGGAGGAGGG---CACAGCACTATGAGGTTCTCCCTAAAAGTACTCTTTGAAGAACACCTCAGGCACTTAAACTTTTGGACAAAGAGTAACCAGGACCTAGAACTGATAAGATACTTTAGATGCTCCTTTAAATTTTATAGAGACCAAGACACAGACCACATAGTACACTACAGCAGAAAAACTCCCCTGGGAGGCAACAGACTGACAGCACCTAACCTGCACCCAGGGGTACAAATGCTTAGCAAAAACAAAATAATAGTACCTAGCTATGCTACAAAACCCAAGGGTCCTAGCTATATAAAAGTAACCATAGCACCCCCC---ACACTGCTAACTGACAAGTGGTACTTTAGCAAAGACGTTTGTGACACAACCTTGGTTAACTTAGACGTTGTACTCTGCAACCTGCGGTTTCCGTTCTGCTCACCACAAACTGACAACCCTTGCATCACATTCCAAGTTCTGCATTCCATCTACAAC---TGTCACTTAACAGGAATATACTCACCTCCCTGGTTAACACCAGGGAGA------ATATCTCCAGAAACACCTGGACTTTACACAGACGTGACTTACAACCCTTACGCTGACAAAGGAGTGGGCAACAGAATATGGGTTGACTACTGCAGTAAAAAAGGCAACAAATATGGCAATACA------------AGTAAATGCCTTTTAGAAGACATGCCACTATGGATGGTATGCTTTGGCTATGTAGACTGGGTAAAAAAAGAAACCGGCAACTGGGGCATTCCACTATGG---GCTAGAGTACTTATAAGAAGCCCA---TATACTGTTCCCAAACTATATAATGAAGCA------GACCCAAACTAT------GGATGGGTACCTATTTCTTACTATTTTGGAGAAGGCAAAATGCCAAACGGAGACATGTACGTACCATTTAAAATAAGAATGAAATGGTACCCTTCAATGTGGAACCAAGAGCCAGTATTAAATGACTTAGCAAAGAGCGGACCGTTTGCATACAAAAACACCAAA---ACAAGTGTGACTGTGACTGCCAAATATAAATTCACATTTAACTTCGGGGGCAACCCCGTACCCTCACAGATTGTACAAGATCCCTGCACACAGCCCACCTACGACATCCCCGGCACCGGTAACCTGCCTCGCAGAATACAAGTCATTGACCCGAAAGTCCTCGGTCCCCACTATTCCTTCCACCGGTGGGACTTCAGACGTGGCCTGTTTGGCTCACAAGCTATTAAGAGAGTGTCAGAACAATCAACAACTTCTGAGTTTTTATTCTCAGGCCCA------AAGAAACCCAGAATCGATCAAGGT
>BM1B-14_USA
AAAATAATCTTAAAACAATGGCAGCCAGACATTGTAAAGAGGTGCTACATAGTGGGCTACATTCCTGCCATAATATGTGGGGCG---------GGCACCTGGTCTCACAAC---TACACCAGCCACCTTCTAGACATTATCCCCAAGGGA---------------CCCTTTGGAGGAGGG---CACAGCACTATGAGGTTCTCCCTAAAAGTACTCTTTGAAGAACACCTCAGGCACTTAAACTTTTGGACAAAGAGTAACCAGGACCTAGAACTGATAAGATACTTTAGATGCTCCTTTAAATTTTATAGAGACCAAGACACAGACTACATAGTACACTACAGCAGAAAAACTCCCCTGGGAGGCAACAGACTGACAGCACCTAACCTGCACCCAGGGGTACAAATGCTTAGCAAAAACAAAATAATAGTACCTAGCTATGCTACAAAACCCAAGGGTCCTAGCTATATAAAAGTAACCATAGCACCCCCC---ACACTGCTAACTGACAAGTGGTACTTTAGCAAAGACGTTTGTGACACAACCTTGGTTAACTTAGACGTTGTACTCTGCAAGCTGCGGTTTCCGTTCTGCTCACCACAAACTGACAACCCTTGCATCACATTCCAAGTTCTGCATTCCATCTACAAC---TGTCACTTAACAGGAATATACTCACCTCCCTGGTTAACACCAGGGAGA------ATATCTCCAGAAACACCTGGACTTTACACAGACGTGACTTACAACCCTTACGCTGACAAAGGAGTGGGCGACAGAATATGGGTTGACTACTGCAGTAAAAAAGGCAACAAATATGACAATACA------------AGTAAATGCCTTTTAGAAGACATGCCACTATGGATGGTATGCTTTGGCTATGTAGACTGGGTAAAAAAAGAAACCGGCAACTGGGGCATTCCACTATGG---GCTAGAGTACTTATAAGAAGCCCA---TATACTGTTCCCAAACTATATAATGAAGCA------GACCCAAACTAT------GGATGGGTACCTATTTCTTACTATTTTGGAGAAGGCAAAATGCCAAACGGAGACATGTACGTACCATTTAAAATAAGAATGAAATGGTACCCTTCAATGTGGAACCAAGAGCCAGTATTAAATGACTTAGCAAAGAGCGGACCGTTTGCATACAAAAACACCAAA---ACAAGTGTGACTGTGACTGCCAAATATAAATTCACATTTAACTTCGGGGGCAACCCCGTACCCTCACAGATTGTACAAAATCCCTGCACACAGCCCACCTACGACATCCCCGGCACCGGTAACCTGCCTCGCAGAACACAAGTCATTGACCCGAAAGTCCTCGGTCCCCACTATTCCTTCCACCGGTGGGACTTCAGGCGCGGCCTGTTTGGCTCACAAGCTATTAAGAGAGTGTCAGAACAATCAACAACTTCTGAGTTTTTATTCTCAGGCCCA------AAGAAACCCAGAATCGATCAAGGT
>BM1B-08_USA
AAAATAATCTTAAAACAATGGCAGCCAGACATTGTAAAGAGGTGCTACATAGTGGGCTACATTCCTGCCATAATATGTGGGGCG---------GGCACCTGGTCTCACAAC---TACACCAGCCACCTTCTAGACATTATCCCCAAGGGA---------------CCCTTTGGAGGAGGG---CACAGCACTATGAGGTTCTCCCTAAAAGTACTCTTTGAAGAACACCTCAGACACTTAAACTTTTGGACAAAGAGTAACCAGGACCTAGAACTGATAAGATACTTTAGATGCTCCTTTAAATTTTATAGAGACCAAGACACAGACTACATAGTACACTACAGCAGAAAAACTCCCCTGGGAGGCAACAGACTGACAGCACCTAACCTGCACCCAGGGGTACAAATGCTTAGCAAAAACAAAATAATAGTACCTAGCTATGCTACAAAACCCAAGGGTCCTAGCTATATAAAAGTAACCATAGCACCCCCC---ACACTGCTAACTGACAAGTGGTACTTTAGCAAAGACGTTTGTGACACAACCTTGGTTAACTTAGACGTTGTACTCTGCAACCTGCGGTTTCCGTTCTGCTCACCACAAACTGACAACCCTTGCATCACATTCCAAGTTCTGCATTCCATCTACAAC---TGTCACTTAACAGGACTATACTCACCTCCCTGGTTAACACCAGGGAGA------ATATCTCCAGAAACACCTGGACTTTACACAGACGTGACTTACAACCCTTACGCTGACAAAGGAGTGGGCAACAGAATATGGGTTGACTACTGCAGTAAAAAAGGCAACAAATATGACAATACA------------GGTAA?TGCCTTTTAGAAGACATGCCACTATGGATGGTATGCTTTGGCTATGTAGACTGGGTAAAAAAAGAAACCGGCAACTGGGGCATTCCACTATGG---GCTAGAGTACTTATAAGAAGCCCA---TATACTGTTCCCAAACTATATAATGAAGCA------GACCCAAACTAT------GGATGGGTACCTATTTCTTACTATTTTGGAGAAGGCAAAATGCCAAACGGAGACATGTACATACCATTTAAAATAAGAATGAAATGGTACCCTTCAATGTGGAACCAAGAGCCAGTATTAAATGACTTAGCAAAGAGCGGACCGTTTGCATACAAAAACACCAAA---ACAAGTGTGACTGTGACTGCCAAATATAAATTCACATTTAACTTCGGTGGCAACCCCGTACCCTCACAGATTGTACAAGATCCCTGCACACAGCCCACCTACGACATCCCCGGCACCGGTAACCTGCCTCGCAGAATACAAGTCATTGACCCGAAAGTCCTCGGTCCCCACTATTCCTTCCACCGGTGGGACTTCAGACGTGGCCTGTTTGGCTCACAAGCTATTAAGAGAGTGTCAGAACAATCAACAACTTCTGAGTTTTTATTCTCAGGCCCA------AAGAAACCCAGAATCGATCAAGGT
>BM1C-16_USA
AAACTGACAATAAGACAGTGGCAGCCTGACAAACGCAGGATATGTAGAATTAAAGGCTACCTTCCTGCCATTATATATGGAGAC---------GGGACGTTTTCTAAAAAC---TATACAAGTCACTTAGAGGACAGAATCTCCAAAGGA---------------CCGTTTGGGGGAGGG---CACGGGACTGCTAGAATGTCTCTTAAAGTACTGTATGACGACCACCTAAAAGGACTTAACATATGGACGTATAGTAACAAGGACTTGGAACTGGTCAGATACATGCACACCACAATTACATTTTACAGACACCCAGACACAGACTTTATAGCAGTATACAACAGAAAAACACCACTAGGTGGCAACAGATACACAGCACCCTCACTGCACCCTGGTAACATGATGCTGCAGAGAACTAAAATACTAATCCCTAGCTTTAAAACCAAACCCAGAGGGAGCGGCAAAATTAGAGTAGTAATAAAACCCCCC---ACTCTGTTAGTAGATAAGTGGTACTTTCAAAAGGACATATGCGACGTTACACTGTTTAACCTCAACATTACAGCAGCTAGCCTGCGGTTTCCGTTCTGCTCACCACAAACGAACAACCCTTGTGTAACATTCCAAGTTCTGCATTCTGTGTATGAC---TGTCACCTAACAGGAATTTTTAACCCTGCACTACTAACACAGGGCAGA------CTATCACCAGAATTTTTTGGCCTATACAAAGAAATTATTTATAACCCCTATGATGACAAAGGCAAAGGAAACAGAATATGGATAGACCCATTAACAAAACCTGACAACATATTTGATGCTAGA------------AGTAAAGTAGAACTAGAAGATATGCCTCTTTGGATGGCATGCTTTGGATATAATGACTGGTGTAAAAAAGAGCTAAATAACTGGGGCCTAGAAGTAGAA---TACAGAGTACTACTAAGATGCCCT---TACACATATCCAAAACTGTACAATGATGCT------AACCCAAACTAT------GGCTATGTACCTATATCCTACAACTTTAGTGCAGGAAAAACTGTAGAAGGGGATCTTTATGTTCCAATAATGTGGAGAACTAAATGGCATCCAACAATGTACAATCAATCTCCAGTACTAGAAGATTTAGCCATGGCAGGGCCTTTTGCTCCAAAAGAAAAAATA---CCTAGCAGCACACTTACAATAAAATACAAAGCTAAATTTATATTCGGGGGCAATCCTATATCTGAACAGATTGTCAAGGACCCCTGCACCCAGCCCACCTACGAAATTCCCGGAGGCGGTACGCTCCCTCGCAGAATACAAGTCATTAACCCGGAATACATCGGGCCACACTACTCATTCAAAAGCTTCGACATCAGACGTGGGTACTTTAGCGCGAAGAGTGTTAAAAGAGTGTCAGAACAATCAGACATTACTGAGTTTATATTCTCAGGTCCA------AAAAAGCCAAGGATCGACCAAGAC
>BM1C-10_USA
AAACTGACAATAAGACAGTGGCAGCCTGACAAACGCAGGATATGTAGAATTAAAGGCTACCTTCCTGCCATTATATATGGAGAC---------GGGACGTTTTCTAAAAAC---TATACAAGTCACTTAGAGGACAGAATCTCCAAAGGA---------------CCGTTTGGGGGAGGG---CACGGGACTGCTGGAATGTCTCTTAAAGTACTGTATGACGACCACCTAAAAGGACTTAACATATGGACGTATAGTAACAAGGACTTGGAACTGGTCAGATACATGCACACCACAATTACATTTTACAGACACCCAGACACAGACTTTATAGCAGTATACAACAGAAAAACACCACTAGGTGGCAACAGATACACAGCACCCTCACTGCACCCTGGTAACATGATGCTGCAGAGAACTAAAATACTAATCCCTAGCTTTAAAACCAAACCCAGAGGGAGCGGCAAAATTAGAGTAGTAATAAAACCCCCC---ACTCTGTTAGTAGATAAGTGGTACTTTCAAAAGGACATATGCGACGTTACACTGTTTAACCTCAACATTACAGCAGCTAGCCTGCGGTTTCCGTTCTGCTCACCACAAACGAACAACCCTTGTGTAACATTCCAAGTTCTGCATTCTGTGTATGAC---TGTCACCTAACAGGAATTTTTAACCCTGCACTACTAACACAGGGCAGA------CTATCACCAGAATTTTTTGGCCTATACAAAGAAATTATTTATAACCCCTATGATGACAAAGGCAAAGGAAACAGAATATGGATAGACCCATTAACAAAACCTGACAACATATTTGATGCTAGA------------AGTAAAGTAGAACTAGAAGATATGCCTCTTTGGATGGCATGCTTTGGATATAATGACTGGTGTAAAAAAGAGCTAAATAACTGGGGCCTAGAAGTAGAA---TACAGAGTACTACTAAGATGCCCT---TACACATATCCAAAACTGTACAATGATGCT------AACCCAAACTAT------GGCTATGTACCTATATCCTACAACTTTAGTGCAGGAAAAACTGTAGAAGGGGATCTTTATGTTCCAATAATGTGGAGAACTAAATGGTATCCAACAATGTACGATCAATCTCCAGTACTAGAAGATTTAGCCATGGCAGGGCCTTTTGCTCCAAAAGAAAAAATA---CCTAGCAGCACACTTACAATAAAATACAAAGCTAAATTTATATTCGGGG?CAATCCTATATCTGAACAGATTGTCAAGGACCCCTGCACCCAGCCCACCTACGAAATTCCCGGAGGCGGTACGCTCCCTCGCAGAATACAAGTCATTAACCCGGAATACATCGGGCCACACTACTCATTCAAAAGCTTCGACATCAGACGTGGGTACTTTAGCGCGAAGAGTGTTAAAAGAGTGTCAGAACAATCAGACATTACTGAGTTTATATTCTCAGGTCCA------AAAAAGCCAAGGATCGACCAAGAC
>BM1C-18_USA
AAACTGACAATAAGACAGTGGCAGCCTGACAAACGCAGGATATGTAGAATTAAAGGCTACCTTCCTGCCATTATATATGGAGAC---------GGGACGTTTTCTAAAAAC---TATACAAGTCACTTAGAGGACAGAATCTCCAAAGGA---------------CCGTTTGGGGGAGGG---CACGGGACTGCTAGAATGTCTCTTAAAGTACTGTATGACGACCACCTAAAAGGACTTAACATATGGACGTATAGTAACAAGGACTTGGAACTGGTCAGATACATGCACACCACAATTACATTTTACAGACACCCAGACACAGACTTTATAGCAGTATACAACAGAAAAACACCACTAGGTGGCAACAGATACACAGCACCCTCACTGCACCCTGGTAACATGATGCTGCAGAGAACTAAAATACTAATCCCTAGCTTTAAAACCAAACCCAGAGGGAGCGGCAAAATTAGAGTAGTAATAAAACCCCCC---ACTCTGTTAGTAGATAAGTGGTACTTTCAAAAGGACATATGCGACGTTACACTGTTTAACCTCAACATTACAGCAGCTAGCCTGCGGTTTCCGTTCTGCTCACCACAAACGAACAACCCTTGTGTAACATTCCAAGTTCTGCATTCTGTGTATGAC---TGTCACCTAACAGGAATTTT?AACCCTGCACTACTAACACAGGGCAGA------CTATCACCAGAATTTTTTGGCCTATACAAAGAAATTATTTATAACCCCTATGATGACAAAGGCAAAGGAAACAGAATATGGATAGACCCATTAACAAAACCTGACAACATATTTGATGCTAGA------------AGTAAAGTAGAACTAGAAGATATGCCTCTTTGGATGGCATGCTTTGGATATAATGACTGGTGTAAAAAAGAGCTAAATAACTGGGGCCTAGAAGTAGAA---TACAGAGTACTACTAAGATGCCCT---TACACATATCCAAAACTGTACAATGATGCT------AACCCAAACTAT------GGCTATGTACCTATATCCTACAACTTTAGTGCAGGAAAAACTGTAGAAGGGGATCTTTATGTTCCAATAATGTGGAGAACTAAATGGTATCCAACAATGTACAATCAATCTCCAGTACTAGAAGATTTAGCCATGGCAGGGCCTTTTGTTCCAAAAGAAAAAATA---CCTAGCAGCACACTTACAATAAAATACAAAGCTAAATTTATATTCGGGGGCAATCCTATATCTGAACAGATTGTCAAGGACCCCTGCACCCAGCCCACCTACGAAATTCCCGGAGGCGGTACGCTCCCTCGCAGAATACAAGTCATTAACCCGGAATACATCGGGCCACACTACTCATTCAAAAGCTTCGACATCAGACGTGGGTACTTTAGCGCGAAGAGTGTTAAAAGAGTGTCAGAACAATCAGACATTACTGAGTTTATATTCTCAGGTCCA------AAAAAGCCAAGGATCGACCAAGAC
>BM2C-25_USA
AAACTGACAATAAGACAGTGGCAGCCTGACAAACGCAGGATATGTAGAATTAAAGGCTACCTTCCTGCCATTATATATGGAGAC---------GGGACGTTTTCTAAAAAC---TATACAAGTCACTTAGAGGACAGAATCTCCAAAGGA---------------CCGTTTGGGGGAGGG---CACGGGACTGCTAGAATGTCTCTTAAAGTACTGTATGACGACCACCTAAAAGGACTTAACATATGGACGTATAGTAACAAGGACTTGGAACTGGTCAGATACATGCACACCACAATTACATTTTACAGACACCCAGACACAGACTTTATAGCAGTATACAACAGAAAAACACCACTAGGTGGCAACAGATACACAGCACCCTCACTGCACCCTGGTAACATGATGCTGCAGAGAACTAAAATACTAATCCCTAGCTTTAAAACCAAACCCAGAGGGAGCGGCAAAATTAGAGTAGTAATAAAACCCCCC---ACTCTGTTAGTAGATAAGTGGTACTTTCAAAAGGACATATGCGACGTTACACTGTTTAACCTCAACATTACAGCAGCTAGCCTGCGGTTTCCGTTCTGCTCACCACAAACGAACAACCCTTGTGTAACATTCCAAGTTCTGCATTCTGTGTATGAC---TGTCACCTAACAGGAATTTTTAACCCTGCACTACTAACACAGGGCAGA------CTATCACCAGAATTTTTTGGCCTATACAAAGAAATTATTTATAACCCCTATGATGACAAAGGCAAAGGAAACAGAATATGGATAGACCCATTAACAAAACCTGACAACATATTTGATGCTAGA------------AGTAAAGTAGAACTAGAAGATATGCCTCTTTGGATGGCATGCTTTGGATATAATGACTGGTGTAAAAAAGAGCTAAATAACTGGGGCCTAGAAGTAGAA---TACAGAGTACTACTAAGATGCCCT---TACACATATCCAAAACTGTACAATGATGCT------AACCCAAACTAT------GGCTATGTACCTATATCCTACAACTTTAGTGCAGGAAAAACTGTAGAAGGGGATCTTTATGTTCCAATAATGTGGAGAACTAAATGGTATCCAACAATGTACAATCAATCTCCAGTACTAGAAGATTTAGCCATGGCAGGGCCTTTTGCTCCAAAAGAAAAAATA---CCTAGCAGCACACTTACAATAAAATACAAAGCTAAATTTATATTCGGGGGCAATCCTATATCTGAACAGATTGTCAAGGACCCCTGCACCCAGCCCACCTACGAAATTCCCGGAGGCGGTACGCTCCCTCGCAGAATACAAGTCATTAACCCGGAATACATCGGGCCACACTACTCATTCAAAAGCTTCGACATCAGACGTGGGTACTTTAGCGCGAAGAGTGTTAAAAGAGTGTCAGAACAATCAGACATTACTGAGTTTATATTCTCAGGTCCA------AAAAAGCCAAGGATCGACCAAGAC
>CSC5_Fr
AAAATAATCTTAAAACAATGGCAGCCAGACATTGTAAAAAGATGCTATATAATAGGCTACATTCCTGCCATAATATGTGGGGCT---------GGCACCTGGTCCCACAAC---TACACCAGCCACCTGTTAGACATTATCCCCAAGGGA---------------CCCTTTGGAGGAGGG---CACAGCACTATGAGATTCTCCCTAAAAGTACTCTTTGAAGAACACCTCAGACACTTAAACTTTTGGACAAAAAGCAACCAGGACCTAGAACTTATAAGATACTTTAGATGCTCCTTTAAATTCTATAGAGACCAAGACACAGACTACATAGTACACTACAGCAGAAAGACTCCCCTAGGAGGCAACAGACTGACAGCACCTAGCCTACACCCCGGGGTACAGATGCTTAGCAAAAACAAAATATTAGTACCTAGCTATGCTACAAAACCCAAGGGTGGTAGCTATGTAAAAGTAACCATAGCACCCCCC---ACACTACTAACTGACAAGTGGTACTTTAGCAAAGACGTTTGTGACACAACCTTGGTTAACTTAGACGTCGTACTCTGCAACTTGCGGTTTCCGTTCTGCTCACCACAAACTGACAACCCTTGCATCACATTCCAAGTTCTGCATTCTTACTACAAC---TGCCACCTAACAGGCATATTCTCACCTCCCTGGCTAACACCAGGCAGA------ATATCTCCTGAAACCCCAGGACTTTACACAGACGTGACTTACAACCCATACGCAGACAAAGGAGTGGGCAACAGAATATGGGTTGACTACTGTAGTAAAAAAGGCAATAAATATGACAATACA------------AGTAAATGCGTGTTAGAAGACATGCCACTATGGATGTTATGCTTTGGCTATGTAGACTGGGTAAAAAAAGAGACTGGCAACTGGGGCATTCCACTATGG---GCCAGAGTACTTATAAGAAGCCCA---TATACTGTCCCAAAACTATACCATGAAAAC------GACCCTGACTAC------GGATGGGTTCCAATTTCCTACTACTTTGGAGAAGGCAAAATGCCAAACGGAGACATGTACGTACCATTTAAAGTAAGAATGAAATGGTACCCTTCAATGTGGAACCAAGAGCCAGTTTTAAATGACTTAGCAAAGAGCGGACCGTTTGCATACAAGAACACCAAA---ACAAGCGTGACTGTGACTGCCAAATATAAATTCACATTTAACTTCGGGGGCAACCCCGTACCCTCACAGATTGTACAAGATCCCTGCACACAGCCCACCTACGACATCCCCGGCACCGGTAACCTGCCTCGCAGAATACAAGTCATTGACCCGAAAGTCCTCGGTCCCCACTATTCCTTCCACCGGTGGGACTTCAGGCGTGGCCTCTTTGGCACACAAGCTATTAAAAGAGTGTCAGAACAATCAACAACTTCTGAGTTTTTATTCTCAGGCCCA------AAGAAACCCAGAATCGATCAAGGC
>LTT6_Fr
AAAATTAAGCTTAAACAGTGGAATCCCGCAGTAACTAAATTCTGCAGAATTATTGGATATTACCCTTTAATAATATGCGGTGAA---------GGCACCACTGTAAGAAAC---TACAATGTACATAGCCAGGACTATGTCCAATATGAC---------------AGCTATGGAGGTGGC---ATGACCACCACCATGTTTAACCTAAAAGTACTGTACGAACAGTTTCAACTGCACCAGAACTTCTGGACGCGGTCCAACGTGGACCTGGACTTAGTAAGATACCACAGTGTTAAATTTACCTTCTTTAGACACCCAAAGGTAGACTTTATAGTAAAGTTTAACAGGAATCCGCCATTCACAGACTCTGTACTAACAGGTCCTATGTTACATCCCGGGGTGCTAATGAACAGCAAAGGAAAAATACTAATCCCAAGCTGGGAGACTAGACCCCGAGGTAAAAAGAGAATATCTGTAAGAATAGGACCACCT---AGACTATTTACAGATCACTGGTACTTTCAAAGAGACTTCTGTGGTGTGCCCCTTCTAACTGTCAACGCAACCGCATGCAACCTGCGGTTTCCGTTCGGCTCACCACAAACGAAAAACATTTGCATATACTTCCTTGTTCTTGCATCAATCTATAAC---AACTTTAAAACAGGTATGTACTCTGCTATATTTTTAACAAACGGTAGA------CTAAGCCCTGACTATCCTGGAATATATACAGAAGTAGTGTACAATCCACTACTAGACAAAGGAGAAGGTAACATGATATGGCTAGAGTGGTGCACAAAAAAAACCACACAGTACAATGACAAG---------CAGTGCTACAACCTAATACAACACGTTCCACTATGGGCAGCCATACATGGCTACATGGACTTTTGCAAAAAGACATTTAAAGACAATAATTTAGATAAAAAC---ACCAGAGTGGTACTCATCTGCCCT---TATACCAAACCACAATTATATAACCCACAG------AAACCAGACTGG------GGATACGTACCCTACGACTATAACTTTGCTCAAACCAAAATGCCAGACGGAAACGGGTACATTCCTGAGTTCTATAGATTTAGGTGGTACCCTAGCGGATTCCACCAACAAAACTGGATGAATGACTTGGACCAGTGCGGGCCTTTTTCATACAGAGGGGAAGAA---AAAATGGCAACACTAACTTCTAAATACAACTTTAAATTTACCTGGGGTGGTAATCCTATATTTCAACAGACTGTCAAAGACCCCTGTAAACAATCCACCTTTGACATCCCCGGTGCCGGTGGACTCCCTCGTCCAATACAAATTGTCAACCCGAAGTACCTCGACCCGGGCATCACGTTCCACCGATGGGACCTCAGACGTGGCTTCTTTGGGCCGGCAGCTGTTAAAAGAATGCAAGCAGAATCAACAGATGCTCTCTTTCCTACAACAGGTCCA------AAACGCCCAAGAACAGAGGTCCCC
>LTT7_Fr
AGACTTGTACTGACTCAGTGGCACCCCGCTAAAGTAAGGAGGTGCAGAATATCTGGGGTCCTACCCATGATACTGTGCGGTGCT---------GGCAGGAGTAGCTTTAAC---TACGGGCTGCACAGCGATGACTTTACTAAACAGAAACCAAACAATCAGAACCCGCACGGCGGGGGC---ATGAGCACTGTGACTTTTAACCTAAAGGTGCTCTTTGACCAATACGAAAGATTTATGAACAAGTGGTCGTACCCCAACGACCAACTAGACCTCGCCAGATACAAAGGCTGTAAATTCACCTTCTACAGACACCCAGAAGTTGACTTTCTAGCTCAATATGACAACGTTCCCCCTATGAAAATGGACGAACTGACTGCCCCTAACACTCACCCCGCACTGCTGCTACAGAGCAGACACAGGGTAAAGATATACAGCTGGAAAACCAGGCCATTTGGCTCTAAAAAAGTAACAGTAAAAATAGGACCCCCC---AAACTGTTTGAAGACAAGTGGTACAGCCAGTCTGACTTGTGCAAAGTTTCCCTTGTCAGTTGGCGGTTAACCGCATGTGACTTCAGGTTTCCGTTCTGCTCACCACAAACTGACAACCCTTGTGTAACCTTCCAGGTGCTAGGAGAACAGTATTAC---GAGTACCACCTAGGGTGGTACTCTAACATATTTATAGGCAACCTTAGA------CACAACCTGGCATTCCGCTCAGCATACATAGATGTAACTTACAACCCCACAGTAGACAAAGGCAAAGGCAACATAGTGTGGTTCCAGTACCTGACAAAACCCACCACACAGCTGATAAGAACA---------CAGGCAAAATGCGTTATAGAAGACCTGCCACTTTACTGTGCCTTTTTTGGCTACGAGGACTATATACAGAGAACACTAGGCCCTTACCAGGACATAGAGACAGTAGGCGTCATCTGCTTTATAAGCCCC---TACACAGAACCTCCATGTATTAGAAAAGAAGAGCAAAAAAAGGACTGG------GGCTTTGTATTTTATGACACCAACTTTGGAAACGGAAAAACACCAGAGGGCATAGGCCAAGTTCACCCCTACTGGATGCAGAGGTGGAGAGTAATGGCCCAGTTTCAAAAAGAAACTCAAAACAGAATTGCCAGGAGCGGACCGTTTAGCTACAGAGACGACATA---CCCTCAGCCACACTGACTGCCAACTACAAGTTCTACTTTAACTGGGGGGGCGACTCTATATTTCCACAGATTATTAAGAACCCCTGCCCCGACACCGGGCTGCGACCC---AGTGGCCATAGAGAGCCTCGCTCAGTACAAGTCGTTAGCCCGCTCACCATGGGACCAGAGTTCATATTCCACCGCTGGGACTGGCGACGGGGGTTCTATAATCCAAAAGCTCTCAAACGAATGCTTGAAAAATCAGATAATGATGCAGAGTCTTCAACAGGCCCA------AAAGTGCCTCGGTGGTTTCCAGCA
>LTT10_Fr
AAACTGACTCTTAAGATCTGGCAGCCACAGAATATCAGGAAATGTAGAATAAGGGGTCTCCTGCCCCTCCTGATATGCGGGCAC---------ACCCGTTCGGCCTTTAAC---TATGCCATCCACTCGGATGACAAGACCCCCCAACAGGAG------------AGTTTCGGGGGCGGC---CTCAGCACCGTCAGCTTCTCCTTAAAAGTACTGTTTGACCAGAACCAGAGGGGACTTAATAGGTGGTCGGCCAGCAACGACCAACTGGACCTTGCTCGGTACCTGGGGTGCACTTTCTGGTTCTACAGAGACAAAAAGACTGATTTTATAGTGCAGTATGATATCAGCGCCCCCTTCAAGCTGGACAAAAACAGCAGTCCCAGCTACCACCCCTTCATGCTCATGAAGGCAAAACACAAGGTGCTAATTCCCAGCTTTGACACTAAACCCAAGGGCAGGGAAAAAATTAAAGTTAGAATACAGCCCCCC---AAAATGTTCATAGACAAGTGGTACACACAAGAGGACCTGTGTCCCGTTATTCTTGTGTCACTTGCGGTTAGCGTAGCTTCCTTTACACATCCGTTCTGCTCACCACAAACTGCCAATCCTTGCATCACCTTCCAGGTTTTGAAAGAGTTCTATTAC---GAGTACCATATGGGAATGTTCAGTCCCACTTTCCTCACACCGTTCAGGTCAGCTGGCCTAGAC---TTTCCCGGAGCCTACCAGGACGTCACCTACAATCCCCTCACAGACAAGGGGGTGGGCAACAGAATGTGGTTCCAATACAACACCAAGATAGACACTCAGTTCGACGCCAGG---------TCCTGCAAGTGCGTACTAGAGGACATGCCCCTGTACGCCATGGCCTACGGGTATGCAGACTTTTTAGAGCAAGAGATAGGAGAGTACCAGGACCTAGAGGCCAACGGGTACGTCTGTGTAATAAGCCCC---TACACCAAACCCCCAATGTTCAACAAACAC------AACCCGCAACAG------GGGTACGTATTCTATGACTCTCAGTGGGGCAACGGCAAGTGGATAGACGGAACCGGGTTCGTGCCCGTCTACTGGCTGACCAGATGGAGAGTAGAGCTGCTATTTCAGAAAAAAGTACTGTCAGACATCGCCATGTCAGGCCCCTTCAGCTACCCAGACGAACTT---AAAAACACTGTACTGACGGCCAAATACAGATTTGACTTTAAGTGGGGTGGCAATCTCTTCCACCAGCAGACCATTAGAAACCCCTGCAAACCAGAAGAG------ACCTCG---ACCGGTAGAGTCCCTCGCGATGTACAAGTCGTTGACCCGGTCACCATGGGCCCCAGATTCGTCTTTCACTCCTGGGACTGGAGGCGAGGGTTCCTTAGTGACAGAGCTCTCAAAAGAATGTTTGAAAAACCGCTCGATCTTGAGGGATTTGCAGCGTCTCCA------AAACGACCTCGCATATTCCCTCCC
>SIA109_UK
AGATTTGTACTGACTCAGTGGAGCCCCCAGACAGCCAGAAACTGTTCAATAAGGGGCATAGTGCCCATGGTAATATGCGGACAC---------ACCAGAGCAGGTAGAAAC---TATGCCCTTCACAGCGAGGACTTTACCACTCAGATAAGA------------CCCTTTGGAGGCAGC---TTCAGCACAACCACCTGGTCCCTAAAAGTACTGTGGGACGAACACCAGAAATTCCAAAACAGATGGTCCTACCCAAACACACAGCTGGACCTAGCCAGGTACAGGGGGGTCACCTTCTGGTTCTACAGAGACCAGAAAACAGACTATATAGTACAATGGAGCAGAAATCCTCCCTTTAAACTAAACAAATACAGCAGCCCCATGTACCACCCTGGAATGATGATGCAGGCAAAAAAGAAACTGGTGGTCCCCAGTTTCCAGACCAGACCTAAAGGCAAAAAGAGATACAGAGTCAGAATAAGACCCCCC---AACATGTTCAATGACAAGTGGTACACTCAAGAGGACCTTTGTCCAGTACCTCTTGTGCAAATTGTGGTTTCTGCGGCTACCCAGACAAAAAAGAACTGCTCACCACAAACGAACAACCCTTGCATCACTTTCCAGGTTTTGAAAGACAAGTACTTA---GAGTACCACACAGGCATTTACAGCTCCATATTCCTAAGTCCTCAAAGG------TCC---CTAGAATTCCCAGCAGCATACCAAGATGTCACATACAACCCAAACTGTGACAGAGCCATAGGCAACCGTGTATGGTTCCAATATGGCACAAAAATGAACACAAACTTTAATGAACAA---------CAGTGTAAGTGTGTGTTAACAAACATTCCCCTGTGGGCGGCCTTTAACGGCTACCCAGACTTTATAGAACAAGAACTCGGTATCAGCACAGAGGTACACAACTTTGGCATAGTATGTTTCCAGTGCCCC---TACACCTTTCCCCCACTCTATGACAAAAAG------AACCCAGATAAA------GGCTACGTATTTTATGACACCACCTTTGGGAACGGAAAAATGCCAGACGGGTCAGGCCACATTCCCATCTACTGGCAGCAGAGATGGTGGATCAGACTAGCCTTTCAAGTACAAGTCATGCATGACTTTGTACTCACTGGCCCCTTTAGCTACAAAGATGACCTA---GCAAACACTACACTAACAGCCAGGTACAAGTTCAGATTCAAATGGGGCGGTAATATCATCCCCGAACAGATTATCAAGAACCCGTGTAAGAGAGAACAGTCCCTCGGTTCCTACCCCGATAGACAACGTCGCGACCTACAAGTTGTTGACCCATCAACCATGGGCCCGATCTACACCTTCCACACATGGGACTGGCGACGGGGGCTTTTTGGTGCAGATGCTATCCAGAGAGTGTCACAAAAACCGGAAGATGCTCTCCGCTTTACAAACCCTTTC------AAGAGACCCAGATATCTTCCCCCG
>HD14a_Ger
ACTCTAGTAGTGAGGCAGTGGCAACCTGACGTTGTTAAAAAGTGTAAAATAACAGGATGGATGCCTCTTATAATCTGTGGCTCT---------GGAAGCACACAGATGAAC---TTTATAACTCACATGGACGATACTCCCCCTATGGGATAC------------ACCTACGGGGGCAAC---TTTGTAAATGTAACTTTCAGTCTAGAGGCCATCTATGAACAATTCCTGTACCACAGAAACAGGTGGTCCAGATCTAACCATGACTTAGACCTGGCCAGATACCAAGGAACCACTCTAAAACTTTACAGACACCAAACGGTAGACTATATAGTTAGCTACAACAGAACAGGCCCCTTTACTATAAGTGAAATGACTTACATGAGCACACACCCGGCTCTCATGCTACTACAAAAACATAGAATAGTTGTACCCAGCTTCAGAACCAAGCCAAAAGGCAAAAGAGCCATAAAAATTAGAATAAGGGCCCCA---AAACTAATGCTCACCAAGTGGTACTTTACAAAAGACATTTGCTCCATGGGCCTCTTTCAACTAATGGCAACAGCTGCAGAACTTACAAACCCATGGCTCAGAGACACCACAAAAAGCCCAGTAGTTGGCTTCAGAGTCTTAAAAAACAGCTTATAC---ACACACGACTGGGGCATATACAGCCCCTACTACCTAACACCCACCAGA------ATTAGCCTAGACTGGGACACACCATGGACATATGTAAGATGCAACCCACTATCAGACAAAGGCATAGGTAACAGAATATATGCACAGTGGTGCTCAGAAAAATCCAGTAAATTAGACACCACA---------AAGAGCAAGTGCATACTAAGAGACTTCCCACTGTGGGCCATGGCCTATGGCTACTGTGACTGGGTGGTGAAGTGCACAGGAGTGTCCAGTGCATGGACAGAC---ATGAGAATAGCCATTATATGTCCC---TACACAGAACCAGCACTTATAGGG---TCA------ACAGAAGATGTA------GGCTTCATTCCAGTAAGTGACACCTTTTGCAACGGAGACATGCCGTTTCTTGCACCATACATACCTATTACATGGTGGATTAAGTGGTACCCCATGATTACACACCAAAAGGAAGTTCTTGAGGCAATAGTTAACTGTGGACCGTTTGTACCCCGAGACCAAACTTCCCCAGCTTGGGAAATAACCATGGGTTACAAAATGGATTGGAAATGGGGCGGCTCTCCCCTGCCTTCACAGGCAATCGACGACCCCTGCCAGGAGTCCACCCACGAACTTCCCGACCCCGATAGACACCCTCGCATGTTACAAGTCTCTGACCCGACAAAGCTCGGACCGAAGACAGTTTTTCACAAATGGGACTGGAGACGTGGGATGCTTAGCAAAAGAAGTATTAAAAGAGTCCAAGGAGACTCAACAGATGGTGAATATGTTGCAGGACCTTTA------CCAAGAAAAAGAAACAAGTTCGAT
>HD19_Ger
AGACTAGTACTGAGACAGTGGCAACCAGCCACCAGACGCAGATGTACCATAACTGGGTACCTGCCCATAGTGTTCTGCGGCCAC---------ACTAGGGGCAATAAAAAC---TATGCACTACACTCTGACGACTACACCCCCCAAGGACAG------------CCATTTGGAGGGGCC---CTCAGCACTACCTCCTTCTCCCTAAAAGTGTTGTATGACCAGCACCAGAGGGGACTAAACAAGTGGTCTTTTCCCAACGACCAACTAGACCTCGCCAGATACAGGGGCTGCAAATTCTACTTTTACAGAACAAAACAAACTGACTGGGTGGGCCAGTATGACATATCAGAACCCTACAAGCTAGACAAATACAGCTGCCCCAACTATCACCCTGGAAACATGATTAAGGCAAAGCACAAATTCTTAATTCCAAGCTATGACACTAATCCCAGAGGCAGACAAAAAATTATAGTTAAAATTCCCCCCCCA---GACCTCTTTGTAGACAAGTGGTACACTCAAGAGGATCTGTGTTCCGTTAATCTTGTGTCACTTGCGGTTTCTGCGGCTTCCTTTCTCCACCCATTCGGCTCACCACAAACTGACAACCCTTGCTACACCTTCCAGGTGTTGAAAGAGTTCTACTAT---GAATATCACTTAGGCATGTTTAGCCCAATATTTCTAGCCCCAGACAGA------CCTGTGCCCCGCTTTCCCTGCGCCTACCAAGATGTTACTTACAACCCACTAATGGACAAAGGGGTGGGCAACCACGTATGGTTTCAGTACAACACAAAGGCAGATACACAACTAATAGTTGCAGGA---GGGTCCTGCAAAGCACACATAGAAAACATACCCCTGTGGGCAGCCTTCTATGGCTACAGTGACTTCATAGAGTCAGAACTAGGTCCCTTTGTAGATGCAGAGACGGTAGGCCTAATTTGTGTCATCTGCCCT---TACACAAAACCCCCCATGTACAACAAGACA------AATCCCGCCATG------GGGTACGTGTTTTATGACAGAAACTTTGGTGACGGAAAGTGGACTGACGGACACGGTAAAATAGAGCCCTACTGGCAAGTCAGGTGGAGGCCAGAAATGCTTTTTCAAGAGACTGTAATGGCAGACATAGTTCAGACCGGACCCTTTAGCTACAAAGACGAACTT---AAAAACAGCACACTAGTATGCAAGTACAAATTCTATTTCACCTGGGGAGGTAACATGATGTTCCAACAGACAATCAAAAACCCGTGCAAGACGGACGGACAACCCACCGAC---TCCAGTAGACACCCTAGAGCAATACAAGTGGCGGACCCGGAACAAATGGGACCCCGCTGGGTGTTCCACTCCTTTGATTGGCGAAGGGGCTATCTTAGCGAGAAAGCTCTCAAACGCCTGCAAGAAAAACCTCTTGACTATGACGAATATTTTACACAACCA------AAAAGACCTAGAATGTTTCCTCCA
>HD15a_Ger
AAAATAATCTTAAAACAATGGCAACCAGACATTGTAAAGAGGTGCTACATAGTGGGCTACATTCCTGCCATAATATGTGGGGCG---------GGCACCTGGTCTCACAAC---TACACCAGCCACCTGTTAGACATTATCCCCAAAGGA---------------CCCTTTGGAGGAGGG---CACAGCACTATGAGGTTCTCCCTAAAAGTACTCTTTGAAGAACACCTCAGACACTTAAACTTTTGGACAAAGAGCAACCAGGACCTAGAACTCATAAGATACTTTAGATGCTCCTTCAAATTCTATAGAGACCAAGAAACAGACTATATAGTACACTACAGCAGAAAAACTCCCCTGGGAGGTAACAGACTCACAGCACCTAGCCTACACCCCGGGGTACAAATGCTTAGCAAAAACAAAATATTAGTACCTAGCTATGCTACAAAACCAAAGGGTAGCAGCTATGTAAAAGTAAACATAGCACCCCCC---ACACTACTAACTGACAAGTGGTACTTTAGCAAAGACGTTTGTGACACAACTTTGGTTAACTTAGACGTTGTACTCTGCAACTTGCGGTTTCCGTTCTGCTCACCACAAACTGACAACCCTTGCATCACATTTCAAGTTCTGCATTCTTACTACAAC---TGCCACCTAACAGGCATATTTTCACCTCCCTGGCTAACACCAGGCAGG------ATATCTCCTGAAACCCCAGGACTTTACACAGACGTGACTTATAACCCATACGCAGACAAAGGAGTGGGCAACAGAATATGGGTTGACTACTGCAGTAAAAAAGGCAACGAATATGACAATACA------------AGTAAATGCCTTTTAGAAGACATGCCACTATGGATGGTATCCTTTGGATACGTAGACTGGGTAAAAAAAGAGACTGGCAACTGGGGTATTCCACTATGG---GCCAGAGTACTTATAAGAAGCCCA---TATACTGTCCCAAAACTATACCATGAAAAC------GACCCTGACTAT------GGATGGGTACCTATTTCTTACTATTTTGGAGAAGGCAAAATGCCAAACGGAGACATGTACGTACCATTTAAAATAAGAATGAAATGGTACCCTTCAATGTGGAACCAAGAGCCAGTGTTAAATGACTTAGCAAAGAGCGGACCGTTTGCATACAAAAACACCAAA---ACAAGTGTGACTGTGACCGCCAAATACAAATTCATATTTAACTTCGGGGGCAACCCCGTACCCTCACAGATTGTACAAGATCCCTGCACACAACCCACCTACGACATCCCCGGCACCGGTAACCTGCCTCGCAGAATACAAGTCATTGACCCGAAAGTCCTCGGTCCCCACTATTCCTTCCACCGGTGGGACTTCCGGCGTGGCCTCTTTGGCTCACAAGCTATTAAAAGAGTGTCAGAGCAATCAACAACTTCTGAGTTTTTATTCTCAGGCCCA------AAGAAACCCAGAATCGATCAAGGT
>HD16a_Ger
AAACTAGTACTGACTCAGTGGCACCCTAGTACCATGAGACGCTGCTTAATCAAGGGCATAGTCCCCCTGGTAATATGCGGCCAC---------ACCAGGTGGAACTACAAC---TACGCCCTCCATAGCGAGGACTACACAGAGGAGGGTCGCTAC---------CCTCACGGGGGGGCC---CTCAGCACCACTACGTGGTCCCTTAAGGTGCTGTATGACGAGCACCTCAAATACCACAACTTCTGGGGCTATCCCAACAACCAGCTAGACCTGGCCGGGTACAAGGGGGCCAAGTTCACCTTCTACAGACACAAAAAGACTGACTTTATAATATTCTTTAACAGAAAGCCTCCCTTTAAGCTAAACAAGTACAGCTGTGCCTCCTATCACCCAGGCATGCTGATGCAGCAGAGACACAAGATCCTGCTACCCAGCTACGAAACTAAACCCAAGGGCAGGCCAAAGATAACAGTTAGAATAAAGCCCCCC---ACTCTGTTAGAGGACAAGTGGTACACCCAGCAGGACCTGTGCGACGTTAACCTGTTGCAACTTGTGGTCACTGCGGCTGACTTTCGACATCCATTCTGCTCACCACAAACGAACACTCCAACCACAACCTTCCAGGTGTTGAAAGACATCTATTAT---GAGTACCACCTAGGCTGGTACTCCCCCATATTTCTCAGCAGACACAGG------AGCAACATGAACTTTGCCAGGGCCTACCAAGACGTCACATACAACCCCAACTGTGACAGGGGAGTTAACAACAGGGTGTGGGTTCAGCCTCTAACTAAACCCACCACAGAGTTCGACGAGAAA---------AGGTGTAAGTGCGTAGTGCAGCACCTGCCTCTGTGGGCGGCTCTGTACTGCTACCAAGACTTTGTAGAGGAGGAGCTGGGGTCCTCCTCAGAGATATTAAATTCATGCCTACTGGTATTACAGTGCCCT---TACACCTTTCCCCCAATGTATGACAAAAAG------CTACCAGACAAG------GGATTCGTGTTTTATGACTCCCTTTTTGGAGACGGCAAAATGTCTGACGGACGCGGACAGGTGGACATTTTCTGGCAACAGCGATGGTACCCTCGCTTAGCCACTCAGATGCAAGTCATGCACGACATCACCATGACGGGCCCCTTCTCCTACCGAGACGAGCTA---GTTAGCACCCAACTGACTGCCAAGTACACCTTTGACTTTATGTGGGGCGGAAATATGATCTCCACACAGATCATCAAGAACCCCTGCAAAGACAGTGGACTGGAACCCGCCTACCCCGGTAGACAGCGTCGCGACTTACAAATTGTTGACCCATACTCCATGGGCCCCCAATTCTCGTTCCACAACTGGGACTACAGACATGGCCTTTTTGGCCAAGACGCTATCGACAGAGTGTCTAAACAACCAAAGGATGATGCAGACTATCCTAACCCATAC------AAAAGGCCTAGATATTTTCCACCC
>HD17_Ger
AAGATAATTATAAAACAGTGGCAACCAAACTTTATTAGACGCTGCTACATTATAGGGTACCTACCTTTAATATTCTGTGGCGAA---------AACACAACCGCCCAGAAC---TATGCCACTCACTCTGACGATATGATAAGCAAAGGA---------------CCGTACGGGGGGGGC---ATGACTACCACAAAATTTACTCTGAGAATACTGTACGACGAGTTTACCAGGTTTATGAACTTTTGGACTGCCAGTAACGAAGACCTAGACCTGTGTAGATACGTGGGCTGCAAACTCATATTTTTTAAACATCCCACAGTAGACTTTATAGTACAGATAAATACTCAACCTCCTTTTTTAGACACGCACCTCACCGCGGCCAGCATACACCCAGGCATCATGATGCTAAGCAAAAGACACATACTAATACCCTCTCTAAAGACCCGGCCAAGCAGAAAACACAGGGTGGTCATCAGGGTGGGCGCCCCA---AGACTTTTTCAGGACAAGTGGTACCCCCAGTCAGACCTGTGTGACACAGTTCTCCTTTCCATATTTGCAACCGCCTGTGACTTGCAATATCCGTTCGGCTCACCACTAACTGACAACCCTTGCGTCAACTTCCAGATTCTGGGGCCTCAGTACAAA---GAATACCACTCAGGTATATACTCCAGCATATTTCTATCAGCTGGCAGA------AGCTACTTTGAAACCACCGGGGCCTACTCTGACATTATATACAACCCTTTCACAGACAAAGGCACAGGCAACATAATCTGGATAGACTACCTTACAAAAGAAGACACCATTTTTGTAAAAAAC---------AAAAGCAAATGCGAAATAATGGACATGCCCCTATGGGCGGCCTGCACAGGATATACAGAGTTCTGTGCAAAGTACACTGGAGACTCTGCCATCATTTACAAT---GCCAGAATACTGATAAGATGCCCA---TACACCGAACCCATGCTAATAGACCACTCA------GACCCAAACAAA------GGCTTCGTACCCTACTCATTCAACTTTGGTAACGGAAAAATGCCCGGAGGCAGCTCCAACGTACCCATAAGAATGAGAGCCAAGTGGTACGTTAACATATTCCACCAAAAAGAAGTTCTGGAGGCTATAGTACAAAGCGGACCGTTTGGGTACAAGGGCGACATA---AAATCAGCTGTACTATCCATGAAATACAGATTTCACTGGAAATGGGGCGGAAACCCTATATCCAAACAGGTCGTCCGGAATCCCTGCTCCAACTCCAGC---TCCTCCGCG---GCCCATAGAGGACCTCGCAGCGTACAAGCGGTTGACCCGAAATACAATACCCCAGAGGTCACGTGGCACTCGTGGGACATCAGACGAGGACTGTTTGGCAAAGCAGGTATTAAAAGAATGCAACAAGAA---TCAGATGCTCTTTACATTCCTCCAGGACCA---CTCAAGAGACCTCGGAGGGACACGAAC
>HD18a_Ger
AAACTAGTACTGACTCAGTGGCACCCCTCTAGCATAAGGCGCTGCTTAATTAAGGGCATAGTCCCCCTGGTGATATGCGGACAC---------ACCAGGTGGAACTGGAAC---TACGCCCTACATAGCGAGGACTATACTGAAGAGGGTCGCTAT---------GCCCACGGGGGGTCC---CTCAGCACCACTACGTGGTCGCTTAAGGTGCTGTACGACGAATTCTTAAAGCATCACAACTTCTGGGGCTATCCCAACAACCAGCTAGACCTGGCCAGGTACAAGGGGGCAAAATTTACATTTTACAGACAGAAAAAGACTGACTTTATAGTGTTCTTTAACAGAAAGCCTCCCTTTAAGCTAAACAAATACAGCTGCGCCTCTTACCATCCTGGCATGCTCATGCAGCAAAAACACAAGGTGCTAATACCCAGCTACGACACTAAACCAAAGGGCAGGCCAAAAATAACTGTTAGAATAAAGCCCCCC---ACTCTGTTAGAGGACAAGTGGTACACTCAGCAGGACCTGTGCGACGTTAACCTGTTGCAACTTGTGGTTACTGCGGCTGACTTTCAACATCCGTTCTGCTCACCACAAACGAACACTCCAACCACAACGTTCCAAGTGTTGAAAGACATTTATTAC---GAGTACCACCTAGGCTGGTACTCTCCCATACTACTGAGCAACCACAGA------AGCAACTTAAACTTTGCCAGGGCCTACCAAGATGTTACTTATAACCCTAACTGTGACAGAGGAGTTAAAAACAGAGTGTGGGTTCAGCCTCTCACTAAACCCACCACAGAGTTTGATGAAAAG---------AGATGCAAGTGCGTGGTAGAGAACCTGCCCCTGTGGGCAGCCTTCTACTGCTACCACAACTTTGTAGAAGAGGAGCTAGGCATCTCCTCTGAAATCTACAACTCCTGCATAGTAGTAGTGCAGTGTCCT---TATACCTTTCCTCCTCTTTATGACAAAAAA------CTACCCAACAAG------GGGTACATATTCTATGACACCCTGTTTGGCAACGGCAAAATGCCCGACGGACGCGGACAGATAGACGTCTTCTGGCAACAGCGGTGGTACCCCCGCATGGCCACGCAGACTCAGGTGATGCATGACATTACCATGACAGGCCCCTTCTCCTACCACGACGAGCTA---GTAAGCACACAACTGACTGCCAAGTACACCTTTGACTTTATGTGGGGCGGAAATATGATCTCCACACAGATCATCAAGAACCCCTGCAAAGACAGTGGACTGGAACCCGCCTATCCCGGTAGACAGCGTCGCGACTTACAAATTGTTGACCCACACTCCATGGGCCCGCAATTCTCGTTCCACAACTGGGACTACAGACGGGGCCTATTTGGCCAAGACGCTATCGACAGAGTGTCAAAAGAACCAAGAGATGCTCCAGAGTATCCTAACCCATAC------AAAAGGCCTAGATATCTTCCGCCC
>HD20a_Ger
AAGATAGTACTGACTCAGTGGAACCCCCAGACTACCAGAAAATGTATAATAAGGGGCATGATGCCAGTACTGTGGGCCGGCATG---------GGTACGGGGGGCAGAAAC---TATGCAGTGAGGTCAGATGACTATGTGGTGAACAAAGGG---------------TTCGGGGGCTCC---TTCGCCACGGAGACCTTCTCCCTGAAGGTTCTCTATGACCAGTTTCAAAGGGGCTTCAACAGGTGGTCCCACACTAACGAGGACCTAGACCTGGCCCGCTACAGGGGCTGCAGGTGGACTTTTTACAGACATAAAGACACAGACTTTATAGTGTACTTTACAAACAATCCTCCCATGAAGACCAACCAGTTCTCCGCGCCCCTGACGACCCCCGGCATGCTCATGCGCAGTAAATACAAAGTCCTCATTCCCAGCTTCCAGACCAGACCCAAGGGTCGCAAAACAGTAACCGTTAAAATAAGACCCCCC---AAACTATTTCAAGACAAGTGGTACACCCAGCAGGACCTGTGTTCAGTTCCTCTTGTCCAACTGAACGTGACCGCAGCTGATTTCACACATCCGTTCGGCTCACCACTAACTGAAACTCCTTGCGTAGAGTTCCAGGTGCTGGGTGACTTGTACAAT---GACTACTACCTTGGCTTTTACAGCCCCATATTCCTCTCAGATGGAAGG------TCTAACGTAGAATTCTTCACTGCCTACAGAGACATAGTATACAATCCCTTCTTAGACAAGGCCCAGGGCAACATGGTGTGGTTTCAGTACCACACAAAGACAGACAACAAGTTTAAAAAACCA---------GAGTGCCACTGGGAAATCAAAGACATGCCCCTGTGGGCCCTCCTAAACGGATATGTAGACTACTTAGAGACTCAAATACAG---TATGGTGACCTCAGTAAAGAAGGGAAAGTCCTCATCAGGTGTCCC---TACACCAAGCCAGCACTAGTAGACCCCAGA------GACGACACTGCA------GGATATGTAGTCTACAACAGAAACTTTGGCAGAGGCAAGTGGATAGACGGAGGGGGCTACATCCCCCTGCACGAGAGGACAAAATGGTACGTGATGCTCAGATACCAGACGGACGTCTTCCATGACATAGTGACCTGTGGGCCCTGGCAGTACAGAGACGACAAC---AAAAACAGCCAGCTAGTGGCCAAATACCGCTTCAGCTTTATATGGGGAGGTAACACTGTCCACTCTCAGGTCATCAGAAACCCGTGCAAAGACAACCAAGTATCCGGTCCC------CGTCGACAGCCTAGGGATATACAAGTCGTTGACCCGCAACGCATCACGCCGCCGTGGGTCCTCCACAGCTTCGACCAGCGAAGAGGCCTCTTTACTGAAACAGCTCTCAGGCGCCTGCTCCAGGAACCACTACCTGGCGAGTATGCTGTTAGCACCCTC------AGGACACCCCTCCTCTTTCTACCC
>HD21_Ger
AAACTGACTCTGACTATGTGGAATCCCAACATAGTAAGGAGATGTAACATAAAGGGAGGGCTACCTCTGCTGCTGTGTGGAGAA---------AACAGGTCCGCATTTAAC---TATGCATACCACTCAGAGGACTACACAGAGCAG------------CCATTCCCCTTCGGTGGAGGA---ATGAGCACCACCACATTCTCACTCAGAGCCCTGTACGACCAGTACACAAAGCACATGAACAGATGGACGTTCTCAAACGACCAGCTAGACCTGGCCAGATACAGGGGCTGCAAATTCAGATTCTACAGACACCCCACCTGTGACTTTATAGTACACTACAACCTGGTTCCTCCTCTAAAGATGAACCAGTTTACAAGTCCCAACACACACCCAGGACTACTCATGCTCACTAAACACAAGATAATAATACCCAGCTTCTTAACAAGACCAGGAGGTCGCAGATTCGTAAAGATAAGACTGCCCCCCCCC??TAAGCTCTTTGAAGACAAGTGGTACACTCAGCAGGACTTGTGCAAACAACCGTTAGTGACTCTAACCGCAACCGCAGCTTCCTTGCGGTATCCGTTCTGCTCACCACAAACGAACAACCCCAACTGTACCTTCCAGGTACTGCGCAAGAATTACCAC---GAATATCACGCAGGCTGGTTCAGTAACATATTTATAGGCCCCAACAGA------TACAATTTACAATTCCAAACAGTATACGTAGACACCACATACAATCCACTAAATGACAAAGGAAAGGGCAACAAAATATGGTTCCAGCACCACAGCAAAGTAAACACAGACCTTAGAGACAGAGGC---------ATCTACTGCCTACTAGAAGACATGCCCCTGTGGGCCATGACCTTTGGATACAGTGACTACGTAAGCACACAACTAGGCCCAAACGTGGACCACGAGACTCAAGGCCTGGTGTGCATAATATGCCCA---TACACTGAGCCCCCCATGTATGACAAGACT------AAGCCAAACAGT------GGCTACGTAGCATATGACACAAACTTTGGAAATGGAAAAATGCCCTCAGGAAGGGGCCAAGTTCCAGTATACTGGCAGTGCAGATGGAGGCCCATGCTGTGGTTCCAGCAACAAGTACTAAATGACATCTCAAAGACCGGACCGTACGCATACAGAGACGAACTG---AAAAACTGTTGCCTGACTTTATACTACAACTTTATTTTTAACTGGGGGGGCGACATGTATTACCCGCAGGTCATTAAAAACCCCTGCGCAGACAGCGGACTCGTTCCC---GGTACCAGTAGATTCACTCGAGAAGTACAAGTCGTTAGCCCGTTGTCCATGGGGCCTCAGTACATCCTCCACCTCTTCGACCAAAGACGCGGGTTCTTTAGTTCGAACGCTATTAAAAGAATGCAACCACAACAAGAATTTGATGAGTCTTTTACAGTCAAACCT------AAGCGACCCAAACTTTCTACAGCC
>HD22_Ger
AAACTGACTCTGACTATGTGGAATCCCAACATAGTAAGGAGATGTAACATAAAGGGAGGGCTACCTCTGCTGCTGTGTGGAGAA---------AACAGGTCCGCATTTAAC---TATGCATACCACTCAGAGGACTACACAGAGCAG------------CCATTCCCCTTCGGTGGAGGA---ATGAGCACCACCACATTCTCACTCAGAGCCCTGTACGACCTGTACACAAAGCACATGAACAGATGGACGTTCTCAAACGACCAGCTAGACCTGGCCAGATACAGGGGCTGCAAATTCAGATTCTACAGACACTCCACCTGTGACTTTATAGTACACTACAACCTGGTTCCTCCTCTAAAGATGAACCAGTTTACAAGTCCCAACACACACCCAGGACTACTCATGCTCACTAAACACAAGATAATAATACCCAGCTTCTTAACAAGACCAGGAGGTCGCAGATTCGTAAAGATAAGACTGCCCCCCCCT---AAGCTCTTTGAAGACAAGTGGTACACTCAGCAGGACTTGTGCAAACAACCGTTAGTGACTCTAACCGCAACCGCAGCTTCCTTGCGGTATCCGTTCTGCTCACCACAAACGAACAACCCCAACTGTACCTTCCAGGTACTGCGCAAGAATTACCAC---GAATATCACGCAGGCTGGTTCAGTAACATATTTATAGGCCCCAACAGA------TACAATTTACAATTCCAAACAGCATACGTAGACACCACATACAATCCACTAAATGACAAAGGAAAGGGCAACAAAATATGGTTCCAGTACCACAGCAAAGTAAACACAGACCTTAGAGACAGAGGC---------ATCTACTGCCTACTAGAAGACATGCCCCTGTGGGCCATGACCTTTGGATACAGTGACTACGTAAGCACACAACTAGGCCCAAACGTGGACCACGAGACTCAAGGCCTGGTGTGCATAATATGCCCA---TACACTGAGCCCCCCATGTATGACAAGACT------AAGCCAAACAGT------GGCTACGTAGCATATGACACAAACTTTGGAAATGGAAAAATGCCCTCAGGAAGGGGCCAAGTTCCAGTATACTGGCAGTGCAGATGGAGGCCCATGCTGTGGTTCCAGCAACAAGTACTAAATGACATCTCAAAGACCGGACCGTACGCATACAGAGGCGAACTG---AAAAACTGTTGCCTGACTGTATACTACAACTTTATTTTTAACTGGGGGGGCGACATGTATTACCCGCAGGTCATTAAAAACCCCTGCGCAGACAGCGGACTCGTTCCC---GGTACCAGTAGATTCACTCGAGAAGTACAAGTCGTTAGCCCGTTGTCCATGGGGCCTCAGTACATCCTCCACCTCTTCGGCCAAAGACGCGGGTTCTTTAGTTCGAACGCTATTAAAAGAATGCAACCACAACAAGAATTTGATGAGTCTTTTACAGTCAAACCT------AAGCGACCCAAACTTTCTACAGCC
>HD23a_Ger
AAGATAATTATAAAACAGTGGCAACCAAACTTTATTAGACGCTGCTACATAATAGGATGCCTACCTCTCGTTTTCTGTGGCGAA---------AATACAACCGCCCAGAAC---TATGCCACTCACTCAGACGATATGATAAGCAAAGGA---------------CCGTACGGGGGGGGC---ATGACTACCACGAAATTCACTCTGAGAATACTGTACGACGAGTTTACCAGGTTTATGAACTTTTGGACTGTCAGTAACGAAGACCTAGACCTGTGTAGATACGTGGGCTGCAAACTGATATTTTTTAAACACCCCACGGTGGACTTTATGGTACAGATAAACACTCAGCCTCCTTTCTTAGACACAAGCCTCACCGCGGCCAGCATACACCCGGGCATCATGATGCTCAGCAAGAGACGCATATTAATACCCTCTCTAAAGACCCGGCCGAGCAGAAAACACAGGGTGGTCGTCAGGGTGGGCGCCCCA---AGACTTTTTCAGGACAAGTGGTACCCCCAGTCAGACCTATGTGACACAGTTCTGCTTTCCATATTTGCAACCGCCCGCGACTTGCAATATCCGTTCGGCTCACCACTAACTGACAACCCTTGCGTCAACTTCCAGATCCTGGGGCCCCAGTACAAA---GAATACCACTCAGGCATATACTCCAGCATATTTCTATCAGCTGGCAGG------AGCTACTTTGAAACCACTGGGGCCTACTCTGACATTATATACAACCCTTTGACAGACAAAGGCACAGGCAACATAATCTGGATAGACTACCTTACAAAAGACGACACAATCTTTGTAAAAAAC---------AAAAGCAAATGTGAGATAATGGACATGCCCCTGTGGGCGGCCGGCACAGGATACACAGAGTTTTGTGCAAAGTACACAGGAGACTCTGCCATTATTTACAAT---GCCAGAATACTCATAAGATGCCCA---TACACTGAACCCATGCTAATAGACCACTCA------GACCCAAACAAA------GGCTTTGTACCGTACTCATTTAACTTTGGCAACGGAAAGATGCCGGGAGGCAGCTCCAACGTGCCCATAAGAATGAGAGCCAAGTGGTACGTAAACATATTCCACCAAAAAGAAGTATTGGAGAGCATAGTACAGTCCGGACCGTTCGGGTACAGGGGCGACATA---AAATCAGCTGTACTGTCCATGAAATACAGATTTCACTGGAAATGGGGCGGAAACCCTATATCCAAACAGGTCGTCAGGAATCCCTGCTCCAACTCCAGC---ACCTCCGCG---GCCCATAGAGGACCTCGCAGCGTACAAGCGGTTGACCCGAAATACAATACCCCAGAAGTCACTTGGCACTCGTGGGACATCAGACGAGGACTCTTTGGCAAAGCAGGTATTAAAAGAATGCAACAAGAA---TCAGATGCTCTTTACGTTCCTGCAGGACCA---CTCAAGAGGCCTCGCAGAGACACCAAC
>HD24a_Ger
AAGATAGTTATAAAACAGTGGCAACCAAACCTTATTAGACGCTGCTACATAATAGGATACCTACCTCTCATATACTGTGGCGAA---------AATACAACCGCCAACAAC---TATGCCACTCACTCCGACGATATGCTAAGCAAAGGA---------------CCGTACGGGGGGGGC---ATGACTACCACCAAATTCACTCTGAGAATACTGTACGACGAGTTTACCAGGTTTATGAACTTTTGGACTGTCAGTAACGAAGACCTAGACCTGTGTAGATACGTGGGCTGCAAACTAATATTTTTTAAACACCCCACGGTGGACTTTATAGTACAGATAAACACTCAGCCTCCTTTCTTAGACACGCACCTCACCGCGGCCAGCATACACCCGGGCATCATGATGCTCAGCAAGAGACGCATATTAATACCCTCTCTAAAGACCCGGCCCAGCAGAAAACACAGGGTGGTCGTCAGGGTGGGCGTCCCA---AGACTTTTTCAGGACAAGTGGTACCCCCAGTCAGACCTGTGTGACACAGTTCTGCTTTCCATATTTGCAACCGCCTGCGACTTGCAATATCCGTTCGGCTCACCACTAACTGAAAACCCTTGCGTAAACTTCCAGATACTGGGGCCCCACTACAAA---GAATACCGCTCAGGCATATACTCCAGCATATTTCTATCAGCTGGCAGG------AGCTACTTTGAAACCACTGGGGCCTACTCTGACATTATATACAACCCTTTCACAGACAAAGGTACAGGCAACATAATCTGGATAGACTACCTTACAAAAGAAGACACAATCTTTGTAAAGAAC---------AAAAGCAAATGTGAGATAATGGACATGCCCCTGTGGGCGGCCTGCACAGGATACACAGAGTTCTGTGCAAAGTACACAGGAGGCTCTGCCATTATTTACAAT---GCCAGAGTACTCATAAGATGCCCA---TACACTGAACCCATGCTAATAGACCACTCA------GACCCAAACAAA------GGCTTTGTATCGTACTCATTTAACTTTGGCAACGGAAAGATGCCAGGAGGCAGCTCCAACGTGCCCATAAGAATGAGAGCCAAGTGGTACGTGAACTTATTCCACCAAAAAGAAGTATTGGAGAGCATAGTACAGTGCGGACCGTTCGGGTACAAGGGCGACGTA---AAATCAGCTGTACTGGCCATGAAATACAGATTTCACTGGAAGTGGGGTGGAAACCCTATATCTAAACAGGTCGTCAGGAATCCCTGCTCCAACTCCAGC---ACCTCCGCG---GCCCATAGAGGACCTCGCAGCGTACAAGCGGTTGACCCGAAATACGTTACCCCAGAGGTCACGTGGCACTCATGGGACATCAGACGAGGACTCTTTGGCAAAGCAGGTATTAAAAGAATGCAACAGGAA---TCAGATGCTCTTTACATTCCTGCAGGACCA---CTCAAGAGACCTCGCAGAGACACAAAC
>BIS8-17_USA
AGACTTATAATAAGACAATGGCAGCCAGAAATAGTGAGAAAGTGCCTCATAATAGGCTACTTTCCCATGATTATATGTGGCCAG---------GGACGCTGGTCAGAGAAC---TACAGCAGCCACCTAGAGGACCGTGTAGTAAAACAG---------------GCCTTCGGTGGGGGA---CACGCGACTACCAGGTGGTCTCTAAAAGTACTGTACGAGGAGAACCTCAGACACTTGAACTTTTGGACCTGGACTAACAGAGACTTAGAACTGGCCAGGTACCTCAAAGTGACGTGGACCTTTTACAGACACCAAGATGTAGACTTTATAATATACTTTAACAGAAAGAGCCCCATGGGAGGCAACATATACACAGCACCCATGATGCATCCGGGAGCCCTAATGCTCAGCAAACACAAGATACTAGTAAAAAGCTTTAAAACAAAACCCAAGGGCAAAGCAACAGTTAAAGTGACTATTAAGCCCCCC---ACTCTACTAGTAGACAAGTGGTACTTTCAAAAGGACATTTGCGACATGACACTGTTAAACCTCAATGCCGTTGCGGCTGACTTGCGGTTTCCGTTCTGCTCACCACAAACTGACAACCCTTGCATCAACTTCCAGGTTCTGTCCTCAGTGTATAAC---GCCCACAATGTAGGCATATTCAGCAGCTCATTCCTATCCGCAGGCAGA------CTAGCACCAGAAGTTCCAGGCCTGTACACAGATGTTATTTACAACCCATACACAGACAAGGGAAAGGGAAACATGCTATGGGTGGATTACTGTAGCAAAGGAGACAACCTATACAAAGAAGGC---------CAAAGCAAGTGTCTACTTGCCAACCTACCCCTCTGGATGGCCACAAACGGTTATATAGACTGGGTAAAAAAAGAAACAGATAACTGGGTTATAAACACTCAA---GCCAGAGTACTCATGGTATGTCCC---TACACTTACCCAAAACTATACCATGAAATA------CAGCCATTATAT------GGCTTTGTAGTATACTCATATAACTTTGGAGAGGGAAAAATGCCAAACGGGGCCACATACATACCCTTTAAGTTTAGAAACAAGTGGTATCCAACCATATACATGCAGCAAGCAGTACTAGAAGATATATCCAGATCGGGCCCCTTTGCACTTAAACAACAGATA---CCCAGCGCCACACTTACTGCCAAATACAAATTCAAATTCTTATTTGGCGGTAACCCTACTTCTGAACAGGTTGTTAGAGACCCCTGCACTCAGCCCACCTTCGAACTGCCCGGAGCCAGTACGCAGCCTCCACGAATACAAGTCACGGACCCGAAACTCCTCGGTCCCCACTACTCATTCCACTCGTGGGACCTCAGACGTGGCTACTATAGCACAAAGAGTATTAAACGAATGTCAGAACACGAAGAACCTTCTGAGTTTATTTTCCCAGGTCCC------AAAAAACCCAGGGTCGACCTCGGG
>L1984_Chi
AGACTGATAATTAAGCAGTGGCAGCCAAATAATATTAGAAAATGTAGAATAACAGGTATGCTTCCCATGGTTATCTGTGGACAC---------GGTATGAGTGCCAATAAC---TATGCCATAAGGTCTGACGACACGGAGAGTATGAAATTC------------TCCTTTGGAGGTGGG---TTCAGCACCACCACATTCACTCTAAAGGTACTATATGATCAGCACCTAAGAGGCATGAACAAATGGAGTACATCCAATGACATCCTAGACCTGGCCAGATACCTGGGCTGCGACTTTTACTTTTACAGAGACAAACACGCAGACTACATAGTACAGTATGACACAGCAGCTCCTTTCACTATAGATAAAGACAGCTCAGCCAACTACCACCCAGGGGTACTAATTAAAGCTAAAAAGAAAGTCCTGGTGCCCAGCTATGACACGCACCCCAAGGGTCGCGCCAAAATTAAAATACATATAGAACCCCCC---AAAATGTTCGTTGATAAATGGTATGCACAACATGACCTGTGCGACGTTGAGCTTGTGTCATTTGTGGTCAGCCTAGCTTCCTTCCAACATCCGTTCTGCCGACCACAAACGGACAACCCTTGTGTAACCTTCCAAGTTCTGCAAAATTTCTATAAC---GAATACAGAATAGGCATGTACTCCCCAATATTCCTCAGTCCTTATAGAACAAGCCCAATAGAAACCTGGCCCATGGCCTACAGAGACATATCCTACAATCCACTAAATGACAAAGCAGTAGGCAACAAACTGTGGCTACAGAGTATAGTGAAACCTGACACACAGTTTCACATACCC---------TCCTGCACCTACGTGCCGGAGGACAAACCACTGTGGGCCGCGTGCTTTGGGTACAGAGACTTCATTAAGAGTGTAAAA---AAGAAACAGGACCCTGACTTTGAATATATAGTATGTGTGATATGTCCT---TATACTGTACCTCCTCTATTTGATGACAAA------AACCCCCAAATG------GGCTATGTGTTTTATGACTCTAACTTTGGCAATGGAAAATGGTTGGACGGATCAGGACTGGTACCGGTGGAGATGCAAAGCAGGTGGAGACCGTACCTAGCTTTCCAGACAAAAGTAATGACTGACATAGCCATGAGCGGACCCTTCAGCTACCCTGACGAACTG---AAAAACACTACTATAAATGCCAAGTACAAATTCAGATTCAAATGGGGTGGTAATATGATTTATCAGCAGACCATCAAAAATCCCTGCACG---GACGGACAAGACCCCCAT---TCCTATAGACACCCTAGAGATGTACAAGTTGCAGACCCGCTTACCGTGGGGCCTAGATACGCCTTCCACCAGTGGGACTGGCGACGTGGGTGGCTTGGTGACAAAGCTCTCAAAAGAATGCTCCAGAAACCGCTCGATCTTGAATTCTATCCAATCGCTCCA------AAGAGACCTAGACTGTTCCCCCCA
>Hebei-1_China
AGACTGATTATGACTCAGTGGAACCCCTCCACTGTAACCAGGTGCTTTATAGTAGGATACTTACCAATTATTATAACTGGACAG---------GGAACTGCCTCAATGAAC---TATTCATCTCACTCAGATGACATTACTTACCCTGGA---------------CCCTTAGGAGGGGGC---ATATCCTCCATGAGATTTAACCTTAGAATACTATATGATCAATACTGTAGAGGCCTAAACTTCTGGACTAAAACTAATGAGGACTTGGACCTAGCCAGATACTTAGGCACACGCTTTAGATTTTACAGACACCCAGATGTGGACTTTATAGTAACCTGGGAGACCTCAGCACCCTTTACAGACAGTGTAGTGTCTGGGCCACACCAGCACCCAGGCATACAAATGCTAATGAAAAGAAAGGTTATAATTCCTAGTTTTAAGACAAAACCAAAGGGCAGCTCCTCAATTAAAGTAAGAATAACACCCCCA---AAGCTAATGATAGACAAGTGGTACCCACAAACTGAACTCTGTGAAGTAACTCTCTTTACATTACATGCCACAGCATGTGACCTGCGGTTTCCGTTCTGCTCACCACAAACTGACACTTCCTGCATACAGTTTCAAGTGTTGTCATACACCGCTTAC---GAACATAAAACAGGAATATTTTCTCCTGCCTTACTAAGTCCACAAAGA------CTAAACCCACAAGTACCAGGACTGTACACAACTATAACATATAACCCAATTACAGACAAAGGAGTAGGCAACAAAATCTGGTGCGACCCCTTAACAAAAAACACCTTTGACTATGACCCAGTA---------AAAAGCAAATTTTTAATACAAGACCTACAACTATGGGCTGCAGCTTCAGGATATCTAGACTACTGCACTAAAGCAAGCAAAGACGAATCCTTTAAGTATAAC---TACAGACTGGTTATGCAGAGCCCA---TACACAGTACCTGCCTTATTCCATGACACA------GCTACAACTAAGGACCGAGGATTTATACCAATAGGAACACAATTTGCCTACGGACGCATGCCTGACGGTAGCACACAGATACCAGCCAGATGGAGACTCAGATGGTACCCCATGCTTGCTAATCAACAACCAGTTTTAGAGGACTTATTTCAAACAGGCCCCTTTGCATACAGAGGAAACTTA---AAGTCTGCTACCCTAACATGCAAATATGCCTCTAAATGGCTGTGGGGTGGCAATCGCATCTTCCAACAGGTCGTCAGAGACCCGTGCACACACCAGCAAGACCAAGCAGTTGGTCCCAGTAGAAAGCCTAGAGCAGTACAAGTCTTTGACCCGAAATACCAAGCACCAGAGTGGATGTTTCACGCATGGGACATCAGACGTGGCCTATTTGGCAGACAAGCTATTAAAAGAGTGTCAGCAAAACCAACAGATGATGAGCTTATTCCAACAGGTCCA------AAACGCCCCCGCATGGAAGTCCCC
>TPK01_Pak
AAACTGGTACTAACACAGTGGAACCCCGCTGTGGTAAAAAAATGCGTGATGCGAGGCTACCTGCCCCTCCTCATCTGTGGAACGGGCACAGTCGGCACCACCT?ACAGAAA??CTATGGGAGCCACTCTATGACTATGTA?AAATATGAC---------------CCCTTTGGGGGAGGC---TTCAGTACTATGATGTTTACTTTGCAAAACCTATTTGAGGAGTTTCAGAAACACAGATGTAACTGGAGCAGGAGTAATGATAATCTAGAACTTATTAGATACAAGGGCTGCGCTATGAAACTGTACAGACACCCAGAATGTGACTTTATATTCCAGTACAATAGAAAGCAGCCATTTGTAGATAGCCAACTCACAGGCCCTTACCTACATCCAGGAATGGCCATAATGAGAAGAAACAGAAAACTAATTCCCAGCTTTAAAACAAAGCCAAAGGGACGCAGCTACATAAAAGTAAGGATAAAACCCCCC---ACTCTCTTTAATGACCACTGATACTTTCAGAAAGACCTGTGCAAGCTTCCGCTCCTAACGATCGGGGCCTCTGCGGCTAGCCTGCGGTTTCCGTTCTGCTCACCACAAACTGACAACATTTGCATATACTTCCTCGTTTTGCACAAGTGGTATAAC---AACTTTAAAACAGGAGTATACAGTGCTATATTTCTAAGTCCAAGCAGG------CTATCCCCAGACTTTCCAGGCCTATACCAAGAAGTAGTCTACAACCCAGCAAACGACAAAGGAGTGGGCAACAAAGTATGGGTAGACTGGTGCAGCAAAAATGACTCCAGTTGGACTGGAAGA---------GACAGCACTCTGCCCATAGTAGACCTGCCCCTGTGGGCAGCACTAATGGGATATGCAGACTATGCAAAAAAACACTTCCACGACCCAGGATATATAAAAGAA---GCTAGACTTACTATAATATGCCCA---TACACACAACCTCCTCTAACAAATACAGAA------GACACAGACATG------GGATTCATACCATATGGCTATAACTTTGCAAACTCAAAAATGCCAGACGGCAACGGATACATACCTCTAAATTACAGATTTCAGTGGTACCCATGCATGTTTCACCAACAGAACTTCATGAACGATATGGTCCAATGTGGACCCTTTGCATACCACGGAGAACAA---AAATCAGTAACTCTAACAGCTAAATATACTTTCAAATTTCTGTTCGGGGGAAACCCCATTCTCCAACAGACTGTTAAAGACCCGTGCAAACAACCAGACTTCCACATTCCCGGCACCGGTGGCGTCCCTCCGAGACTACAAGTCACGAACCCGAAACTACTCGACGAGGGATACTTCTTCAAAGCATGGGACATCAGACGGGGCCTCTTTGACGCGAAGGCTCTTAAAAGAATGTCAGAACAACAAATTAATGCTGAGTTTTTTACAGGACCTCCA------AAACGCCCCAGATTCGAGGTCCCC
>ViPi04_Ita
AAAATTAAAATAACTCAGTGGAACCCCGCTGTTACTAAAAAATGTACTGTAACTGGGTACCTACCAGTTATATACTGTGGAACCGGGGACATAGGAACCACTTTTCAGAAC---TTTGGCTCTCATATGAATGAGTACAAACAGTATAAC---------------GCTGCGGGAGGGGGC---TTTAGCACAATGCTTTTTACCATGCAAAACCTGTATGAAGAGTACCAAAAACATAGATGCAGATGGTCTAAAAGCAATCAAGACCTAGACCTGTGTAGATATCTAGACTGTAAACTAACATTTTACAGATCCCCTAACACAGACTTTATAGTTGGCTACAATAGAAAGCCTCCCTTTATAGACACTCAAATAACAAGATGTACTTTACATCCAGGAATGCTAATACAAGAAAGAAAAAAAGTAATAATACCTAGCTTCCAAACCAGGCCAAAAGGTAGAATAAAACGCAAAATTAAAGTAAGGCCCCCC---ACCTTATTCACAGACAAATGGTACTTTCAGAGAGACCTCTGTAAAGTTCCTCTTGTAACGGTTTCCGCTTCTGCGGCGAGCCTGCGGTTTCCGTTCGGCTCACCACAAACAGAAAACTATTGCATATACTTCCAGGTTTTAGATCCCTGGTACCAC---AACTTTAAATCAGGTCTATTTAGCAGTATATTTCTAGATAATGCCAGA------CTAAGCCCAGACTTTAAAGGTATGTACCAAGAAGTTGTTTATAACCCCTTTAATGACAGAGGAGTAGGCAACAAAGTATGGGTTCAGTGGTGCACAAACGAGGACACAATATTTAAAGACCTA---------CCAGGCAGAGTTCCTGTGGTAGATTTACCATTGTGGTGCGCGTTAATGGGCTACTCAGACTACTGCAAAAAATATTTCCACGACGATGGCTTCTTAAAAGAG---GCCAGAATAACTATAATCAGCCCA---TACACAAATCCTCCACTAATTAACAACAAA------AATACAAATGAG------GGCTTTGTACCCTACAGTTTCTACTTTGGAAAAGGCAGAATGCCAGACGGCAATGGGTACATACCCATAGACTTTAGATTTAACTGGTACCCTTGCATATTTCACCAAACAAACTGGATAAATGACATGGTTCAATGCGGACCCTTTGCCTACCACGGAGATGAA---AAGAACTGTTCTCTCACTATGAAATACAAGTTTAAATTTCTATTTGGGGGCAATCCTATCTCACAACAGACTATCAAAGACCCTTGCCAACAACCCGACTGGCAACTTCCCGGTTCCGGTAGATTCCCTCGCGATGTACAAGTATCGAACCCGCGCTTGCAAACCGAAGGGTCCACGTTCCACGCGTGGGACTTCAGACGGGGTTTCTATGGCAAAAGAGCTATTGAAAGACTGCAGGGACAACAAGATGATGTTACATATATTGCAGGACCTCCA------AAAAGGCCCCGCTTCGAGGTCCCA
>CH65_1
AAGATAGTACTGACTCAGTGGAACCCCCAGACTGTACGAAAATGCCTCATCCGGGGCATGTTTCCCATCCTGTGGTGCGGCTCC---------GGAGCCGCCGGGAAAAAC---TACGCCCTGCACATGGACGATTACACGCCCTCGGGAGGC---------------TTCGGGGGGTCC---TTTTCCCTGACCACATTTAACCTCAGAGCGCTGTACGACGAACACATGAAAGGCAGGAACAGGTGGTCACACACTAACGAGGACCTAGAGCTCGCCCTGTACTTTGGCTGCCGGTTTACATTTTACAGACACCCCACTACTGACTTTATAGTAACTTTTAGCAACACACCGCCCATGATGAGCAACCAGTACACCGCGCCACTAGCGCACCCCGGCATGCTTATGAGGAGCAAGTACAAACTGCTGCTCCCCAGCTTTAAAACCAGACCCGGGGGCAAAAAAACCGTATCAGTTAGGATAAGACCCCCA---AAACTGTTCAACCACAAATGGTACGCGCAGTCAGACCTGTGCGACGTTAACCTTGTGCAATTCACTGTAACCGCAGCTGATTTCATGCATCCGTTCGGCTCACCACTAACTGAAACTCCTTGTGTGACCTTCCAAGTATTGGGAGACTTGTACAAC---GGCTACCACACAGGTATATACAGTCCCATGGTGCTCAGTCCCATGAGA------TCCAACCTAGACATGGAGAGGGCATTTCAAGACGTAACATACAACCCCAACGCAGACAGAGGCAAAGGCAACATTGTATGGTTCCAATACAGCACACGAAACGACACCACCTTTGACGAAAAG---------CAATACAAATGCGTGCTACAAGACCTCCCTATATGGGCGGCCCTGTACGGGTACTCAGATTTTGTAGAAGCAGAGCTAGGCATATCAGCAGAAATCCACAACAGCGGAGTAATAGTAGTGGTGTGTCCTACACTTTCCACCAATGAGAAAGGTACTATCGGA------GCACAAATACAG------GGATACATATTCTACGACACTCTATTCGGCCAAGGAGAGATGCCAGACGGCAGAGGACACATCCCCATATACTGGCAGAGCCGCTGGTACCCCAGAAGCAGCTTCCAGCAACAAGTTATACACGACCCGGTGCTGTCTGGGCCTTTCAGCTACAAAGACGACCTA---GTAAGCACGACACTGACGGCCGCCTACTCGTTTAAATTCTTATGGGGCGGTGACACCATTTCCGAACAGGTCGTCCGCAACCCCTGCAGAGCAGACGCGCCAGCACCTTCCTACCCCCATAGACAGCCACGCGACGTACAAGTTATTGACCCGCGACTGGTGGGACCCCAGTGGGTATTTCACACCTGGGACTGGCGACGAGGACTCTTTGGTAAAAAGGCTATCAAACGAGTGTCACAAAAACCAGATGATGATGAGGACTTTACAGCCCCTTAT------AAAATCCCGAGATATTTTCCCCCA
>CH71
AAACTAATTATAAGACAGTGGCAGCCCCCGTACACCAGACGCTGTTACATAGTGGGATACCTCCCGCTGATCATGTGCGGAGAA---------AACTGTTTCTCTAAAAAC---TTCGCCACCCACTCGGACGACATAGACTGCAGCGTA---------------GCCTACGGGGGAGGT---ATGACGGCCACCCAGTTCACGCTACGCATACTGTACGACGAATTCCAGAGACACCTAAACTACTGGACTGCCTCTAACAACGACCTAGACCTAGCCAGATACCTGGGTGCCACCATAACCTTTTTCAGACACCCGGACGTAGACTTCATAGTACAAATACACACCAGTCCTCCCTTCAGAGACACAGAGATGACGGGACCTAGCATACACCCCGGGATGCTAATGCTAAAGAAGCACAGACTGCTCATACCTAGCTTAAAAACCAGACCGGGCAGAAAACACAGAATCACAGTCAGAATAGGAGCCCCT---AAAACCTTTGAGGACAAGTGGTACCCCCAAACGGACCTGTGCGACGTTATACTTGTGGTTATTTATGCAACCGCAGCTGACTTCACATTTCCGTTCGGCTCACCACTAACGAACACTCATTGTGTAAACTTCCAAGTTTTAGGAAGTGACTATAAC---GATTACAAACTAGGCATATACAGTCCCGTGTTCCTGCACCCAGGCAGA------TCAAACATTCAAATGTGGACAGCATACAGGGACATAGTTTACAACCCCTTCTTAGACAAGGGAGAGGGCAACAAAGTATGGTACCAATATCATACAAAGACAGACAACAAATACGACCCCACA---------AAATGCCGATACATGGTAGAAGACCTCCCTCTGTGGAGCCTCCTGCACGGGTACGCAGACTACATCATCTCACAAATAAAG---TACGGAGACCCCTTAGTAGAGGGAAAAGTGCTAATCAGATGTCCG---TATACTCGACCCGCCCTCTACAACAAACAA------TCCCCGGATGAA------GGCTACGTAGTGTACAACACGTACTTTGGCATGGGAAAGTGGGTTGACGGTTCCGGATACATCCCCATCCCCGAACGCGCCCGGTGGATGGTGATGCTAAAGTACCAGCTTGACGTGTTTCACGACTTGGTAGTGTGCGGACCGTGGGCTTACAGGGACGACGAA---AAGAGCGTGCAAATGCCCTGCAAATACAAGTTCAGATTTAAATGGGGCGGTACTACTCTGCGTTCCCAGGTCATTCGAAACCCCTGTTCGGGCGGAGACGTGGCACCCGCCTACCCCCATAGACGACCTAGAGACGAACAAGTCGTTGACCCGCGCGTGGTCGGCCCCCAGTGGTCTTCCACTCCTGGGACCAGAGACGAGGACTGTTTAGCGAGAAAGCTTTCCGACGAATGCTCCAGAAGCCGAACCCTAGCGAAGAGCCTTTTGCAGGCCCAA------AAAGACCTTTCTTGCTTATGTCAA
>CH65-2
ACCCTTATACTCAGACAGTGGAACCCCGCTACAGTCAGATCATGCCGAATCAAGGGTCTCGTACCCATGGTGATCTGCGGACAC---------ACCAGAGCGGGTAGAAAC---TACGCCATGCACAGCGAGGACTACCCAGAGCAGGGCAGGTAC---------CCCTTTGGAGGGTCC---CTGAGCACCACAACATGGAGCCTAAAAGTGCTCTTTGACGAGCACCAAAAATTCCACAACAGGTGGAGCCGTAGCAACCAGGACTTAGACCTAGCCAGATACCTAGGCTGCAGATTCACTTTCTACAGAGACAAAAAGACAGACTACATAGTCACCTACAGAAACAAACCCCCATTTAAAATAAACAAACTAGACAGTCCCATGTCACACCCAGGCATGCTCATGCAGCAGAAACAAAAAATAATTATCCCCAGCTACGACACTAGGCCCGGGGGTCCCCAAAAAATAACGGTTAAAATCAGACCCCCT---AAACTGTTTCAAGACAAGTGGTATACACAAACCGACCTCTGTGAAGTAAACCTGGTGTCGTTTGTGGTTTCCGCTTGCAGCCTAACACATCCGTTCTGCCCACCACTAACGAACAACCCTTGTGTAACTTTCCAAGTGTTGAAAGATTTCTATTAC---GAGTACCACACGGGCATGTACAGCTCCATATTCCTATCATCAGGCAGA------AGCAATCCAGAACTTAAAGGCCCATACACAGACGTGTGTTACAACCCACTGGTAGACAAAGGCATTGGAAACATAGTATGGCTAGACTGGTGCAGCAAAGAGGACTCCAAATTCGATGAAACA---------AAAAGCAAAGTACCCATAAGAGACATGCCACTGTGGGCAGCTCTGTTTGGATACGCAGAATATGCATCTAAGGAGACAGGAGACACAGCCATAAACACCAAC---GCTAGACTGACACTAATATGCCCC---TACACCGACCCCATGTTATTCAAACCCCAG------GATCCAAAGTTC------GGATTCGTACCATACAGCCTGAACTTTGGACTGGGCCGCATGCCCGGAGACAGCACCTACGTGCCCATAAGGCAGAGGGCCAAGTGGTACGCATGTCTGTACCACCAGCAAGAGGTAATAGAGGCCATCACACAGTCAGGACCGTTTGCATACCACTGTGACTAC---AAGAGCGCAGTACTAGGGGTAAAATACAAATTTAAGTGGATCTGGGGCGGCTCTCCTATACCTCACCAGGTGGTCAGAAACCCCTGCCGAGAGACGCACTCCAGCACCCAG---GGCGGTAGAAAACCCCGTTCAGTACAAGTCGTGACCCGGAAATACAACACACCAGAATTCACATGGCACAGTTGGGACACCAGACGTGGGCTGTTTGGCGACGGAGCTTTACAAAGAATGCTGCAACAACCGGGACTTAATGAACTTTATCCAACAGCATCA---AAGAAGCGGCCAAAGAGGGACACACTC
>Pt_TTV6
AAACCGGTACTAACTCAGTGGCAGCCCACAGTGAGAAGACGCTGTTTTATCATAGGGTACATGCCTCTCATAATCTGTGGTGAA---------AACCTCACCTCTAAAAAC---TATGCCAGCCACGCCGATGACTTTGTTAAAGACGGA---------------CCTTTCGGGGGGGGG---ATGACTACCATGCAATTTAGCCTCAGAATACTGTACGACGAGTTTCTCAGGTTCTTAAACATCTGGACGCACAGCAACCAGGATCTAGACCTAGCCAGGTACCACGGCTTTAAGCTAACTCTTTACAGACACCCAACAGTAGACTTTATTGTAATAATTAGAAACTCTCCACCATTTGAGGACACAGAACTCACAGGCCCAAACACACACCCCGGCATGCTTATGCTCAGACACAAAAAAATACTAGTGCCTAGCCTTCGCACCAGACCCTCCAGAAGACATAAAATAACAGTAAGAATAGGGCCACCA---AAACTGTTTGAAGATAAGTGGTACAGCCAAACAGATATCTGCGACGTTATTCTTGCAACAGTGTATGCAACCGCATGTGACCTGCAATATCCGTTCGGCTCACCACTAACTGAAAACTATTGCATTAGCTTCCAAGTTTTAGGAAGTGCTTACAAC---GAATACCACGCAGGCATATACAGCGCTCCGTTTTTATCAGCAGGCAGA------CTGAACCCAGAAATAAAAGGCCTATACACAGACATAACATATAACCCCATGATGGACAAAGGCACAGGCAACAAAATCTGGTGCGATTCACTCACTAAGGCAGACATGAAATACACAGAAGGC---------AGATCCAAGTACCTCATAGAAAACCTGCCTCTCTGGGCCGCCGTCTGGGGCTACCTAGACTACTGCACAAAAACCTCAGGAGACGCAGCTTTCCACTACAAC---TATAGAGTAACACTCATCTCTCCA---TACACCAGCCCCATGCTATTCAATCCCCAA------GACCCCACAAAA------GGCTTCGTACCTTACAGCCTGAACTTTGGCCTAGGTAAAATGCCAGGCGGCAAAGGGTACGTCCCCCTAAGAATGAGAGCAAACTGGTACCCGTACTTCTTTCACCAACAAAAAGTACTGGAGGCCATAGGCATGTCAGGACCCTTCACATACAGAAGCGACGAA---AAGAAAGCAGTACTAACCAGTCGCTACAAATTTAAATTCACATGGGGCGGCAATCCTGTCTCACACCAGGTGGTCCGAAACCCCTGTAAAGGCACCGGCGGCGCCTCA------GCCAGTCGAAAACCTCGTTCAGTACAAGTCACTGACCCGAAATACAACACGCCCGAGATCACAACACACACCTGGGACATCAGACGTGGATGGTTTGGTAAAAGATTTATTGACCGAGTGCAACAACAACAAGCATCTCCTGAACTCCTTGCAGATCCTCCA------AAGAGACCCCGAAAAGAGATCAAG
