# Supplementary material for: New Phylogenetic Groups of Torque Teno Virus Identified in Eastern Taiwan Indigenes
Source: PLoS One. 2016 Feb 22;11(2):e0149901. doi: 10.1371/journal.pone.0149901 (PMC4762681; doi:10.1371/journal.pone.0149901)
Supplement: S1 Sequences — (FAS) [file pone.0149901.s007.fas]

>U53A28
ATGGCAGCCTGGTGGTGGGGCAGGCGGAGACGCTGGCGCAGGTGGAGGCGCCGCCGCCTCCCTCGCCGCCGCCGCTGGCGACGGAGGAGACGGTGGCCCAGAAGACGCAGGCGGAGATGGCCGCGCAGACGCAGACGTCGCAGACCTGCTCGCCGCCCTAGAAGGAGACGCAGACGCCGAAGGGTAAGGAGACCTCGCCGGCGCCAAAAACTGGTACTGACTCAGTGGAACCCTCAGACAGTTAGAAAGTGCATTATCAGAGGGTTCGTGCCGCTGTTCCAGTGCAGCAGAACTGCCTACCACAGGAACTTTGTAGACCACATGGACGACGTGTACACCACGGGTCCCTTCGGGGGCGGCACGGGGTCCATGCTTTTCACCCTGAGCTTCTTCTACCACGAGTTTAAAAAGCACCACTGCAAGTGGTCCGCCAGCAACAGAGACTTTGACTTGTGTAGATACAGGGGCACGGTTCTAAAGTTTTATAGACATCCAGACGTAGACTACATAGTTTGGCTGAACAGAAACCCCCCTTTCCAGGAAAACCTATTAGACGCCATGAGCAGACAGCCCCTCATAATGTTACAGACTCACAAGTGCATACTGGTGAGGAGCTTTAAGACGCACCCCAGGGGACCCTCGTACGTCAGAATGAAAGTTAGACCCCCGAGACTACTTACAGACAAGTGGTACTTTCAGTCAGACTTCTGCAACGTTCCGCTTTTCCAGCTACAGTTTGCTCTTGCGGAACTGCGGTTTCCGATCGGCTCACCACAAACGAACACCACTTGTGTAAACTTCCTGGTGTTAGATAACAGGTACCACTTATTTTTAGATAACAAACCACAACAGTCACAGAACCCACAAAGAACAGAGAGGGGGCACGGTTATTCCTTTAAGGGTAATGAGGGAGAAGGTGATAGACTAATATTCTGGCACAGTTTGTGGACTACAGGCAGATTCCTAAACACCACTCACATTAACACCCTACTGCCAAACACCTCTAAATTACAAGAACATAAAGCTGAAGACAAACAGCCAAATGCTACCTATAAAAATTTAATTAACGGTAACAAAAAGGTATATAACGATAGTCAATACATGCAAAACGTTTGGGAACAAGGCAAAATACAAACCCTTTATGCGGCTATAGCAGATGAACAATACAGAAAAATAGAAAACTACTATAACACCACATACGGGCAGTACCAAAGGCAACTATTTACAGGCAAGAAGTACTGGGACTACAGAGTAGGCATGTTCAGTCCCACCTTCCTAAGTCCCAGCAGACTAAATCCAGAGATGCCAGGTGCCTACACAGAGATAGCCTATAACCCCCGGACAGACGAGGGCACGGGCAACGTTGTGTGCCTGCAGTACCTAACAAAAGAAACCTCAGACTACAAGCCACACGCAGGTAGCAAATTCACCATAGAGGACGTACCCCTGTGGATAGCCATGAACGGGTACGTGGACATATGTAAAAAAGAGGGCAAAGATCCAGGCATAAGACTAAACTGCCTTATGTGTATAAGGTGTCCGTACACCAGGCCCAAACTTTACAACCCCAGATACCCCGAAGAACTGTTTGTAGTGTACTCTTACAACTTTGCCCACGGGCGCATGCCCGGGGGGGACAAATACATACCCATGGAGTTTAAGGACAGGTGGTACCCGTCGCTCATGCACCAGGAAGAGGCCATAGAGGACATAGTCAGGAGCGGCCCCTTTGCCCTAAAAGACCAGACAGAGATGGTTACTTGCATGATGAGGTACTCGGCCCTGTTTAACTGGGGCGGTAATATTATCCGCGAACAGGCCGTGGAAGACCCCTGTAAAAAGAACACCTTTGCCCTTCCCGGAGCCAGTGGAGTCGCTCGCCTACTGCAAGTCAGCAACCCGATCAGGCAGACCCCCAGCACCACCTGGCACTCGTGGGACTGGAGAAGGTCCCTCTTTACACAAGCGGGTATTAAAAGAATGCGCGAACAACAACCGTATGATGAAATTACTTATGCAGGGCCTAAGAGGCCAAAACTCACAGTTCCCGCAGGGCCCACCCTCGCTGCCGGAGACGCCTACAACTACTGGGAAAGAAAACCGCTCACCTCGCCCGGAGAGACGCTCCCGACCCAGACGGAGACAGAGACAGAAGCCCCAGAGGAAGAAGCCCAGCAAGAAGAAGTCCAGGAGGGCCTCCAGCTCCAGCAGCTCTGGGAGCAGCAACTCCAGCAAAAGCGACAGCTGGGAGTCATGTTCCAGCAACTCCTCCGACTCAGAACGGGGGCGGAAATACACCCGGCCCTCGCA
>U53A34
ATGGCAGCCTGGTGGTGGGGCAGGCGGAGGCGCTGGCGCAGGTGGAGGCGCCGCCGCCTCCCTCGCCGCCGCCGCTGGCGACGGAGGAGACGGTGGCCCAGAAGACGCAGGCGGAGATGGCCGCGCAGACGCAGACGTCGCAGACCTGCTCGCCGCCCTAGAAGGAGACGCAGACGCCGAAGGGTAAGGAGACCTCGCCGGCGCCAAAAACTGGTACTGACTCAGTGGAACCCTCAGACAGTTAGAAAGTGCATTATCAGAGGGTTCGTGCCGCTGTTCCAGTGCAGCAGAACTGCCTACCACAGGAACTTTGTAGACCACATGGACGACGTGTACACCACGGGTCCCTTCGGGGGCGGCACGGGGTCCATGCTTTTCACCCTGAGCTTCTTCTACCACGAGTTTAAAAAGCACCACTGCAAGTGGTCCGCCAGCAACAGAGACTTTGACTTGTGTAGATACAGGGGCACGGTTCTAAAGTTTTATAGACATCCAGACGTAGACTACATAGTTTGGCTGAACAGAAACCCCCCTTTCCAGGAAAACCTATTAGACGCCATGAGCAGACAGCCCCTCATAATGTTACAGACTCACAAGTGCATACTGGTGAGGAGCTTTAAAACGCACCCCAGGGGACCCTCGTACGTCAGAATGAAAGCTAGACCCCCGAGACTACTTACAGACAAGTGGTACTTTCAGTCAGACTTCTGCAACGTTCCGCTTTTCCAGCTACAGTTTGCTCTTGCGGAACTGCGGTTTCCGATCGGCTCACCACAAACGAACACCACTTGTGTAAACTTCCTGGTGTTAGATAACAGGTACCACTTATTTTTAGATAACAAACCACAACAGTCAGAGAACTCACAAAGAAAAGAGAGGGGGCACGGTTATTCCTTTAAGGGTGATAAGGGAGAAAGTGATAGACTAACATTCTGGCAAAGTTTGTGGACTACAGGCAGATTCCTAAACACCACTCACATTAACACCCTACTGCCAAACATCTCTAAATTACAAGACCATAAAGCTGAAGACACAGACGCAAAACCTAACTATAAAAGTTTAATTAACGGTAACAAAAAGGTATATAACGATAGTCAATACATGCAAAACGTTTGGGAACAAGGCAAAATACAAACCCTTTATGCGGCTATAGCAGATGAACAATACAGAAAAATAGAAAAGTACTATAACACCACATACGGGCAGTACCAAAGGCAACTATTTACAGGCAAGAAGTACTGGGACTACAGAGTAGGCATGTTCAGTCCCACCTTCCTAAGTCCCAGCAGACTAAATCCAGAGATGCCAGGTGCCTACACAGAGATAGCCTATAACCCCTGGACAGACGAGGGCACGGGCAACGTTGTGTGCCTGCAGTACCTAACAAGAGAAACCTCAGACTACAAGCCACACGCAGGTAGCAAATTCACCATAGAGGACGTACCCCTGTGGATAGCCATGAACGGGTACGTGGACATATGTAAAAAGGAGGGCAAAGATCCAGGCATAAGACTAAACTGCCTTATGTGTATAAGGTGTCCGTACACCAGGCCCAAACTTTACAACCCCAGATACCCCGAAGAACTGTTTGTAGTGTACTCTTACAACTTTGCCCACGGGCGCATGCCCGGGGGGGACGAATACATACCCATGGAGTTTAAGGACAGGTGGTACCCGTCGCTCATGCACCAGGAAGAGGTCATAGAGGACATAGTCAGGAGCGGCCCCTTTGCCCTAAAAGACCAGACAGAGATGGTTACTTGCATGATGAGGTACTCGGCCCTGTTTAACTGGGGCGGTAATATTATCCGCGAACAGGCCGTGGAAGACCCCTGTAAAAAGAACACCTTTGCCCTTCCCGGAGCCAGTGGAGTCGCTCGCCTACTACAAGTCAGCAACCCGATCAGGCAGACCCCCAGCACCACCTGGCACTCGTGGGACTGGAGAAGGTCCCTCCTTACACAAACGGGTATTAAAAGAATGCGCGAACAACAACCGTATGATGAAATTACTTATGCAGGGCCTAAGAGGCCAAAACTCACAGTTCCCGCAGGGCCCACCCTCGCTGCCGGAGACGCCTACAACTACTGGGAAAGAAAACCGCTCACCTCGCCCGGAGAGACGCTCCCGACCCAGACGGAGACAGAGACAGATGCCCCAGAGGAAGAAGCCCAGCAAGAAGAAGTCCAGGAGGGCCTCCAGCTCCAGCAGCTCTGGGAGCAGCAACTCCAGCAAAAGCGACAGCAGGGAGTCATGTTCCAGCAACTCCTCCGACTCAGAACGGGGGCGGAAATACACCCGGCCCTCGCA
